# Supplementary material for: Spheroids as a model for endometriotic lesions
Source: JCI Insight. 2023 Jun 8;8(11):e160815. doi: 10.1172/jci.insight.160815 (PMC10393231; doi:10.1172/jci.insight.160815)
Supplement: Supplemental table 1 [file jciinsight-8-160815-s010.xlsx]

## Sheet: edgeR-robust_annotated
GeneID	Length	FC	logFC	logCPM	LR	PValue	FDR	hgnc_symbol	gene_biotype	description
ENSG00000106538	1921	-289.422	-8.17703	6.89804	2163.61	0	0	RARRES2	protein_coding	retinoic acid receptor responder 2 [Source:HGNC Symbol;Acc:HGNC:9868]
ENSG00000129009	2671	-117.776	-6.8799	6.7019	2891.87	0	0	ISLR	protein_coding	immunoglobulin superfamily containing leucine rich repeat [Source:HGNC Symbol;Acc:HGNC:6133]
ENSG00000133110	5464	-11.3663	-3.5067	6.14267	1484.41	0	0	POSTN	protein_coding	periostin [Source:HGNC Symbol;Acc:HGNC:16953]
ENSG00000136160	5607	-2397.07	-11.2271	4.50149	2144.6	0	0	EDNRB	protein_coding	endothelin receptor type B [Source:HGNC Symbol;Acc:HGNC:3180]
ENSG00000137868	7690	-26.1823	-4.71052	6.14391	1650.92	0	0	STRA6	protein_coding	signaling receptor and transporter of retinol STRA6 [Source:HGNC Symbol;Acc:HGNC:30650]
ENSG00000157502	4343	-512.653	-9.00184	3.91546	1640	0	0	PWWP3B	protein_coding	PWWP domain containing 3B [Source:HGNC Symbol;Acc:HGNC:26583]
ENSG00000175426	5307	-44.3872	-5.47207	6.97656	2791.6	0	0	PCSK1	protein_coding	proprotein convertase subtilisin/kexin type 1 [Source:HGNC Symbol;Acc:HGNC:8743]
ENSG00000187955	8647	-111.135	-6.79617	5.12514	2308.5	0	0	COL14A1	protein_coding	collagen type XIV alpha 1 chain [Source:HGNC Symbol;Acc:HGNC:2191]
ENSG00000260802	4758	-3344.7	-11.7077	4.44503	1533.56	0	0	SERTM2	protein_coding	serine rich and transmembrane domain containing 2 [Source:HGNC Symbol;Acc:HGNC:48576]
ENSG00000164362	4616	17.7591	4.15049	9.6534	1420.5	7.36246625785750e-311	1.30404e-307	TERT	protein_coding	telomerase reverse transcriptase [Source:HGNC Symbol;Acc:HGNC:11730]
ENSG00000099953	5176	-29.4412	-4.87976	7.2549	1331.29	1.78926e-291	2.88104e-288	MMP11	protein_coding	matrix metallopeptidase 11 [Source:HGNC Symbol;Acc:HGNC:7157]
ENSG00000141338	11243	-23.7043	-4.56708	4.20877	1163.69	4.73799e-255	6.99328e-252	ABCA8	protein_coding	ATP binding cassette subfamily A member 8 [Source:HGNC Symbol;Acc:HGNC:38]
ENSG00000169429	2274	18.66	4.22188	6.46757	1162.9	7.06532e-255	9.62623e-252	CXCL8	protein_coding	C-X-C motif chemokine ligand 8 [Source:HGNC Symbol;Acc:HGNC:6025]
ENSG00000196557	8606	-43.2497	-5.43462	4.00552	1067.38	4.05509e-234	5.13027e-231	CACNA1H	protein_coding	calcium voltage-gated channel subunit alpha1 H [Source:HGNC Symbol;Acc:HGNC:1395]
ENSG00000088882	2391	-16.1057	-4.0095	5.36218	1054.15	3.04377e-231	3.59408e-228	CPXM1	protein_coding	carboxypeptidase X, M14 family member 1 [Source:HGNC Symbol;Acc:HGNC:15771]
ENSG00000003137	5015	6.64413	2.73208	6.39779	986.563	1.4963e-216	1.65641e-213	CYP26B1	protein_coding	cytochrome P450 family 26 subfamily B member 1 [Source:HGNC Symbol;Acc:HGNC:20581]
ENSG00000111341	2639	-17.4004	-4.12105	5.06637	963.981	1.21248e-211	1.26327e-208	MGP	protein_coding	matrix Gla protein [Source:HGNC Symbol;Acc:HGNC:7060]
ENSG00000049540	6542	-33.9573	-5.08565	3.35605	932.227	9.68562e-205	9.53065e-202	ELN	protein_coding	elastin [Source:HGNC Symbol;Acc:HGNC:3327]
ENSG00000095303	5791	6.44258	2.68764	7.58361	929.074	4.69543e-204	4.37713e-201	PTGS1	protein_coding	prostaglandin-endoperoxide synthase 1 [Source:HGNC Symbol;Acc:HGNC:9604]
ENSG00000187134	8765	9.29476	3.21642	5.32409	919.558	5.49786e-202	4.8689e-199	AKR1C1	protein_coding	aldo-keto reductase family 1 member C1 [Source:HGNC Symbol;Acc:HGNC:384]
ENSG00000134830	6802	253.945	7.98837	2.92572	917.708	1.38819e-201	1.17084e-198	C5AR2	protein_coding	complement component 5a receptor 2 [Source:HGNC Symbol;Acc:HGNC:4527]
ENSG00000077942	7285	-8.84121	-3.14424	8.34196	897.499	3.4312e-197	2.76243e-194	FBLN1	protein_coding	fibulin 1 [Source:HGNC Symbol;Acc:HGNC:3600]
ENSG00000116678	11370	-5.6721	-2.50388	6.45287	866.857	1.57371e-190	1.21189e-187	LEPR	protein_coding	leptin receptor [Source:HGNC Symbol;Acc:HGNC:6554]
ENSG00000132386	3069	-7.74128	-2.95257	5.71215	854.299	8.45058e-188	6.23653e-185	SERPINF1	protein_coding	serpin family F member 1 [Source:HGNC Symbol;Acc:HGNC:8824]
ENSG00000106123	5325	-11.3436	-3.50381	4.2255	841.098	6.26436e-185	4.43818e-182	EPHB6	protein_coding	EPH receptor B6 [Source:HGNC Symbol;Acc:HGNC:3396]
ENSG00000170500	13933	-24.7559	-4.6297	4.78497	837.113	4.60639e-184	3.13802e-181	LONRF2	protein_coding	LON peptidase N-terminal domain and ring finger 2 [Source:HGNC Symbol;Acc:HGNC:24788]
ENSG00000139364	15703	10.3664	3.37384	5.67599	828.736	3.05129e-182	2.00165e-179	TMEM132B	protein_coding	transmembrane protein 132B [Source:HGNC Symbol;Acc:HGNC:29397]
ENSG00000054356	8261	-11.5409	-3.52869	5.33651	827.451	5.80667e-182	3.67313e-179	PTPRN	protein_coding	protein tyrosine phosphatase receptor type N [Source:HGNC Symbol;Acc:HGNC:9676]
ENSG00000122862	1220	5.67135	2.50369	6.41198	822.52	6.85166e-181	4.18471e-178	SRGN	protein_coding	serglycin [Source:HGNC Symbol;Acc:HGNC:9361]
ENSG00000125538	3096	14.7965	3.88719	4.6954	800.21	4.85798e-176	2.86815e-173	IL1B	protein_coding	interleukin 1 beta [Source:HGNC Symbol;Acc:HGNC:5992]
ENSG00000143320	1100	-13.3547	-3.73928	4.83418	795.632	4.80527e-175	2.74551e-172	CRABP2	protein_coding	cellular retinoic acid binding protein 2 [Source:HGNC Symbol;Acc:HGNC:2339]
ENSG00000179593	3028	79.8052	6.31841	3.15448	777.288	4.67815e-171	2.58936e-168	ALOX15B	protein_coding	arachidonate 15-lipoxygenase type B [Source:HGNC Symbol;Acc:HGNC:434]
ENSG00000180875	4170	7.33319	2.87444	5.00563	776.106	8.45509e-171	4.53808e-168	GREM2	protein_coding	gremlin 2, DAN family BMP antagonist [Source:HGNC Symbol;Acc:HGNC:17655]
ENSG00000073756	5269	9.85732	3.3012	4.037	760.233	2.38986e-167	1.24498e-164	PTGS2	protein_coding	prostaglandin-endoperoxide synthase 2 [Source:HGNC Symbol;Acc:HGNC:9605]
ENSG00000110900	7113	-22.9416	-4.51989	4.11962	746.595	2.20713e-164	1.11693e-161	TSPAN11	protein_coding	tetraspanin 11 [Source:HGNC Symbol;Acc:HGNC:30795]
ENSG00000166482	2152	-15.2051	-3.92648	9.51335	741.601	2.68935e-163	1.32316e-160	MFAP4	protein_coding	microfibril associated protein 4 [Source:HGNC Symbol;Acc:HGNC:7035]
ENSG00000136167	5061	11.9218	3.57553	4.01594	732.009	3.27679e-161	1.56861e-158	LCP1	protein_coding	lymphocyte cytosolic protein 1 [Source:HGNC Symbol;Acc:HGNC:6528]
ENSG00000173641	3910	26.2734	4.71553	3.43315	730.43	7.22421e-161	3.36724e-158	HSPB7	protein_coding	heat shock protein family B (small) member 7 [Source:HGNC Symbol;Acc:HGNC:5249]
ENSG00000197632	2748	7.76021	2.95609	5.04086	729.74	1.02018e-160	4.63317e-158	SERPINB2	protein_coding	serpin family B member 2 [Source:HGNC Symbol;Acc:HGNC:8584]
ENSG00000163431	3971	7.62408	2.93056	4.48214	723.795	2.00195e-159	8.86463e-157	LMOD1	protein_coding	leiomodin 1 [Source:HGNC Symbol;Acc:HGNC:6647]
ENSG00000154175	10978	5.8209	2.54124	5.47086	709.663	2.368e-156	1.02298e-153	ABI3BP	protein_coding	ABI family member 3 binding protein [Source:HGNC Symbol;Acc:HGNC:17265]
ENSG00000184160	2179	-4.89018	-2.28989	6.13816	706.194	1.34519e-155	5.67288e-153	ADRA2C	protein_coding	adrenoceptor alpha 2C [Source:HGNC Symbol;Acc:HGNC:283]
ENSG00000119714	3278	9.51121	3.24963	4.07978	686.663	2.3762e-151	9.78773e-149	GPR68	protein_coding	G protein-coupled receptor 68 [Source:HGNC Symbol;Acc:HGNC:4519]
ENSG00000162892	1979	8.57554	3.10023	7.50091	685.848	3.57405e-151	1.43872e-148	IL24	protein_coding	interleukin 24 [Source:HGNC Symbol;Acc:HGNC:11346]
ENSG00000122641	8302	5.72177	2.51646	6.36949	669.121	1.55157e-147	6.107e-145	INHBA	protein_coding	inhibin subunit beta A [Source:HGNC Symbol;Acc:HGNC:6066]
ENSG00000204291	6653	-5.3808	-2.42782	6.92948	663.664	2.38464e-146	9.1819e-144	COL15A1	protein_coding	collagen type XV alpha 1 chain [Source:HGNC Symbol;Acc:HGNC:2192]
ENSG00000170873	7727	5.3913	2.43063	4.84998	657.95	4.16943e-145	1.57125e-142	MTSS1	protein_coding	MTSS I-BAR domain containing 1 [Source:HGNC Symbol;Acc:HGNC:20443]
ENSG00000122378	6520	-7.39573	-2.88669	5.58332	639.277	4.79849e-141	1.77064e-138	PRXL2A	protein_coding	peroxiredoxin like 2A [Source:HGNC Symbol;Acc:HGNC:28651]
ENSG00000163145	5583	-306.479	-8.25965	2.43466	612.521	3.16595e-135	1.14439e-132	C1QTNF7	protein_coding	C1q and TNF related 7 [Source:HGNC Symbol;Acc:HGNC:14342]
ENSG00000133048	3408	11.7855	3.55895	10.0211	603.032	3.66751e-133	1.29918e-130	CHI3L1	protein_coding	chitinase 3 like 1 [Source:HGNC Symbol;Acc:HGNC:1932]
ENSG00000151692	6473	-6.65893	-2.73529	4.17265	602.325	5.22391e-133	1.81423e-130	RNF144A	protein_coding	ring finger protein 144A [Source:HGNC Symbol;Acc:HGNC:20457]
ENSG00000118971	7157	-6.99012	-2.80532	5.12817	597.611	5.53959e-132	1.88687e-129	CCND2	protein_coding	cyclin D2 [Source:HGNC Symbol;Acc:HGNC:1583]
ENSG00000165092	2849	-82.019	-6.35789	2.81527	590.673	1.78828e-130	5.97624e-128	ALDH1A1	protein_coding	aldehyde dehydrogenase 1 family member A1 [Source:HGNC Symbol;Acc:HGNC:402]
ENSG00000149591	3917	5.856	2.54992	5.92886	577.434	1.3558e-127	4.44704e-125	TAGLN	protein_coding	transgelin [Source:HGNC Symbol;Acc:HGNC:11553]
ENSG00000122176	3310	-6.47549	-2.69499	4.03964	572.578	1.54324e-126	4.9698e-124	FMOD	protein_coding	fibromodulin [Source:HGNC Symbol;Acc:HGNC:3774]
ENSG00000187634	4166	-9.2371	-3.20744	3.91117	570.527	4.31194e-126	1.36381e-123	SAMD11	protein_coding	sterile alpha motif domain containing 11 [Source:HGNC Symbol;Acc:HGNC:28706]
ENSG00000164251	2958	-4.12119	-2.04306	5.71717	562.427	2.49261e-124	7.74545e-122	F2RL1	protein_coding	F2R like trypsin receptor 1 [Source:HGNC Symbol;Acc:HGNC:3538]
ENSG00000196562	6657	-4.05704	-2.02043	6.35828	540.071	1.81986e-119	5.55748e-117	SULF2	protein_coding	sulfatase 2 [Source:HGNC Symbol;Acc:HGNC:20392]
ENSG00000111859	10359	8.57371	3.09992	4.15869	535.424	1.86648e-118	5.60324e-116	NEDD9	protein_coding	neural precursor cell expressed, developmentally down-regulated 9 [Source:HGNC Symbol;Acc:HGNC:7733]
ENSG00000112096	16493	4.43768	2.1498	9.08895	529.089	4.45777e-117	1.31593e-114	SOD2	protein_coding	superoxide dismutase 2 [Source:HGNC Symbol;Acc:HGNC:11180]
ENSG00000186469	6379	-5.52964	-2.46718	4.21221	526.141	1.95232e-116	5.66877e-114	GNG2	protein_coding	G protein subunit gamma 2 [Source:HGNC Symbol;Acc:HGNC:4404]
ENSG00000132688	5558	-6.1945	-2.63099	6.1247	499.392	1.28882e-110	3.68186e-108	NES	protein_coding	nestin [Source:HGNC Symbol;Acc:HGNC:7756]
ENSG00000177363	2585	-8.97095	-3.16526	3.31504	497.567	3.21678e-110	9.04375e-108	LRRN4CL	protein_coding	LRRN4 C-terminal like [Source:HGNC Symbol;Acc:HGNC:33724]
ENSG00000151632	6461	10.8252	3.43632	3.41922	488.882	2.49469e-108	6.90404e-106	AKR1C2	protein_coding	aldo-keto reductase family 1 member C2 [Source:HGNC Symbol;Acc:HGNC:385]
ENSG00000154258	9139	-14.0655	-3.81408	3.27586	478.664	4.17337e-106	1.13721e-103	ABCA9	protein_coding	ATP binding cassette subfamily A member 9 [Source:HGNC Symbol;Acc:HGNC:39]
ENSG00000223764	4152	-14.9212	-3.89929	2.59666	458.089	1.25241e-101	3.36101e-99	LINC02593	lncRNA	long intergenic non-protein coding RNA 2593 [Source:HGNC Symbol;Acc:HGNC:53933]
ENSG00000064692	7325	-5.68187	-2.50637	4.28823	449.23	1.06069e-99	2.80403e-97	SNCAIP	protein_coding	synuclein alpha interacting protein [Source:HGNC Symbol;Acc:HGNC:11139]
ENSG00000185565	10330	-39.9596	-5.32047	2.24202	448.074	1.89364e-99	4.93237e-97	LSAMP	protein_coding	limbic system associated membrane protein [Source:HGNC Symbol;Acc:HGNC:6705]
ENSG00000074370	6893	9.53873	3.2538	3.63242	442.535	3.03969e-98	7.80275e-96	ATP2A3	protein_coding	ATPase sarcoplasmic/endoplasmic reticulum Ca2+ transporting 3 [Source:HGNC Symbol;Acc:HGNC:813]
ENSG00000162804	13592	-4.48713	-2.16579	5.93912	441.52	5.05463e-98	1.27896e-95	SNED1	protein_coding	sushi, nidogen and EGF like domains 1 [Source:HGNC Symbol;Acc:HGNC:24696]
ENSG00000189058	2197	-8.37663	-3.06637	3.31204	428.081	4.25072e-95	1.06041e-92	APOD	protein_coding	apolipoprotein D [Source:HGNC Symbol;Acc:HGNC:612]
ENSG00000169744	5586	-9.22353	-3.20532	3.17699	424.738	2.271e-94	5.58667e-92	LDB2	protein_coding	LIM domain binding 2 [Source:HGNC Symbol;Acc:HGNC:6533]
ENSG00000089472	7113	-1708.09	-10.7382	1.36258	421.603	1.09279e-93	2.65145e-91	HEPH	protein_coding	hephaestin [Source:HGNC Symbol;Acc:HGNC:4866]
ENSG00000143387	1887	-3.33809	-1.73902	7.18242	421.355	1.23721e-93	2.96129e-91	CTSK	protein_coding	cathepsin K [Source:HGNC Symbol;Acc:HGNC:2536]
ENSG00000114115	3905	-14.9228	-3.89944	4.07379	419.473	3.17842e-93	7.50616e-91	RBP1	protein_coding	retinol binding protein 1 [Source:HGNC Symbol;Acc:HGNC:9919]
ENSG00000103569	3235	35.5376	5.15127	1.74337	418.694	4.6958e-93	1.09437e-90	AQP9	protein_coding	aquaporin 9 [Source:HGNC Symbol;Acc:HGNC:643]
ENSG00000111913	9536	6.02761	2.59159	4.02804	414.572	3.70599e-92	8.52475e-90	RIPOR2	protein_coding	RHO family interacting cell polarization regulator 2 [Source:HGNC Symbol;Acc:HGNC:13872]
ENSG00000107562	6077	-4.40826	-2.14021	6.53596	414.289	4.27145e-92	9.69948e-90	CXCL12	protein_coding	C-X-C motif chemokine ligand 12 [Source:HGNC Symbol;Acc:HGNC:10672]
ENSG00000169083	12775	-7.61923	-2.92965	4.3038	409.522	4.65823e-91	1.04439e-88	AR	protein_coding	androgen receptor [Source:HGNC Symbol;Acc:HGNC:644]
ENSG00000143341	18579	-4.97703	-2.31529	4.48762	406.041	2.66574e-90	5.90195e-88	HMCN1	protein_coding	hemicentin 1 [Source:HGNC Symbol;Acc:HGNC:19194]
ENSG00000092068	5991	-3.42033	-1.77413	5.49382	385.321	8.64148e-86	1.8896e-83	SLC7A8	protein_coding	solute carrier family 7 member 8 [Source:HGNC Symbol;Acc:HGNC:11066]
ENSG00000106484	4794	-3.04071	-1.60441	6.70448	384.045	1.63799e-85	3.53806e-83	MEST	protein_coding	mesoderm specific transcript [Source:HGNC Symbol;Acc:HGNC:7028]
ENSG00000250986	4525	-6.96694	-2.80052	3.18927	381.38	6.22947e-85	1.32935e-82	LINC02600	lncRNA	long intergenic non-protein coding RNA 2600 [Source:HGNC Symbol;Acc:HGNC:53177]
ENSG00000104722	4381	-40.7074	-5.34722	2.89006	376.058	8.98043e-84	1.89359e-81	NEFM	protein_coding	neurofilament medium [Source:HGNC Symbol;Acc:HGNC:7734]
ENSG00000188133	3581	-1756.97	-10.7789	1.40419	374.557	1.90582e-83	3.97128e-81	TMEM215	protein_coding	transmembrane protein 215 [Source:HGNC Symbol;Acc:HGNC:33816]
ENSG00000115252	6322	-11.6211	-3.53867	2.30061	374.1	2.39565e-83	4.93393e-81	PDE1A	protein_coding	phosphodiesterase 1A [Source:HGNC Symbol;Acc:HGNC:8774]
ENSG00000211772	758	-10.2743	-3.36097	3.35035	372.631	5.00403e-83	1.01875e-80	TRBC2	TR_C_gene	T cell receptor beta constant 2 [Source:HGNC Symbol;Acc:HGNC:12157]
ENSG00000157168	11328	3.82477	1.93537	5.37692	372.091	6.55924e-83	1.3202e-80	NRG1	protein_coding	neuregulin 1 [Source:HGNC Symbol;Acc:HGNC:7997]
ENSG00000177374	8108	-3.1775	-1.66789	5.89424	371.92	7.14814e-83	1.42256e-80	HIC1	protein_coding	HIC ZBTB transcriptional repressor 1 [Source:HGNC Symbol;Acc:HGNC:4909]
ENSG00000225783	11829	-15.4189	-3.94663	2.9002	371.801	7.58757e-83	1.49323e-80	MIAT	lncRNA	myocardial infarction associated transcript [Source:HGNC Symbol;Acc:HGNC:33425]
ENSG00000133055	1805	6.62949	2.7289	3.00398	366.926	8.74094e-82	1.70131e-79	MYBPH	protein_coding	myosin binding protein H [Source:HGNC Symbol;Acc:HGNC:7552]
ENSG00000109472	2958	-4.8742	-2.28517	6.34349	366.437	1.11667e-81	2.14983e-79	CPE	protein_coding	carboxypeptidase E [Source:HGNC Symbol;Acc:HGNC:2303]
ENSG00000121068	6029	3.29156	1.71877	5.27675	357.905	8.049e-80	1.53294e-77	TBX2	protein_coding	T-box transcription factor 2 [Source:HGNC Symbol;Acc:HGNC:11597]
ENSG00000107731	6841	-4.36565	-2.1262	5.68989	355.875	2.22759e-79	4.19734e-77	UNC5B	protein_coding	unc-5 netrin receptor B [Source:HGNC Symbol;Acc:HGNC:12568]
ENSG00000164949	2648	-3.74384	-1.90452	7.02705	352.531	1.19109e-78	2.2207e-76	GEM	protein_coding	GTP binding protein overexpressed in skeletal muscle [Source:HGNC Symbol;Acc:HGNC:4234]
ENSG00000278266	2933	27.2188	4.76653	1.43712	349.902	4.45204e-78	8.21402e-76		lncRNA	novel transcript
ENSG00000120278	10294	-14.5834	-3.86625	2.29545	348.075	1.11264e-77	2.03167e-75	PLEKHG1	protein_coding	pleckstrin homology and RhoGEF domain containing G1 [Source:HGNC Symbol;Acc:HGNC:20884]
ENSG00000123358	7295	4.28704	2.09998	4.98718	346.763	2.14845e-77	3.883e-75	NR4A1	protein_coding	nuclear receptor subfamily 4 group A member 1 [Source:HGNC Symbol;Acc:HGNC:7980]
ENSG00000170801	3321	-8.08866	-3.0159	2.96583	341.608	2.84952e-76	5.09805e-74	HTRA3	protein_coding	HtrA serine peptidase 3 [Source:HGNC Symbol;Acc:HGNC:30406]
ENSG00000128606	2674	-24.372	-4.60715	2.1898	341.133	3.61535e-76	6.40351e-74	LRRC17	protein_coding	leucine rich repeat containing 17 [Source:HGNC Symbol;Acc:HGNC:16895]
ENSG00000135678	7535	4.03315	2.01191	4.46667	337.664	2.0589e-75	3.61062e-73	CPM	protein_coding	carboxypeptidase M [Source:HGNC Symbol;Acc:HGNC:2311]
ENSG00000046653	5675	-16.4136	-4.03682	2.6149	336.595	3.51991e-75	6.11223e-73	GPM6B	protein_coding	glycoprotein M6B [Source:HGNC Symbol;Acc:HGNC:4461]
ENSG00000056558	6449	3.78399	1.91991	4.65593	333.378	1.76657e-74	3.03781e-72	TRAF1	protein_coding	TNF receptor associated factor 1 [Source:HGNC Symbol;Acc:HGNC:12031]
ENSG00000162745	3415	-3.63372	-1.86145	4.43179	332.359	2.94457e-74	5.01484e-72	OLFML2B	protein_coding	olfactomedin like 2B [Source:HGNC Symbol;Acc:HGNC:24558]
ENSG00000162944	6007	-14.3851	-3.84651	2.01352	330.666	6.88285e-74	1.16104e-71	RFTN2	protein_coding	raftlin family member 2 [Source:HGNC Symbol;Acc:HGNC:26402]
ENSG00000144057	7708	-21.833	-4.44844	1.7492	324.423	1.57572e-72	2.63294e-70	ST6GAL2	protein_coding	ST6 beta-galactoside alpha-2,6-sialyltransferase 2 [Source:HGNC Symbol;Acc:HGNC:10861]
ENSG00000122877	3689	-6.74742	-2.75434	2.81457	318.195	3.58109e-71	5.92788e-69	EGR2	protein_coding	early growth response 2 [Source:HGNC Symbol;Acc:HGNC:3239]
ENSG00000138185	6975	-4.80477	-2.26447	3.96628	317.646	4.71678e-71	7.73552e-69	ENTPD1	protein_coding	ectonucleoside triphosphate diphosphohydrolase 1 [Source:HGNC Symbol;Acc:HGNC:3363]
ENSG00000144115	6431	-63.1764	-5.98131	1.73933	314.373	2.43509e-70	3.95691e-68	THNSL2	protein_coding	threonine synthase like 2 [Source:HGNC Symbol;Acc:HGNC:25602]
ENSG00000103888	7621	3.12146	1.64222	8.95569	309.456	2.86897e-69	4.61956e-67	CEMIP	protein_coding	cell migration inducing hyaluronidase 1 [Source:HGNC Symbol;Acc:HGNC:29213]
ENSG00000103710	2802	-4.28451	-2.09913	3.37905	307.619	7.20908e-69	1.15034e-66	RASL12	protein_coding	RAS like family 12 [Source:HGNC Symbol;Acc:HGNC:30289]
ENSG00000159167	4149	3.05463	1.611	9.05732	306.591	1.20757e-68	1.90968e-66	STC1	protein_coding	stanniocalcin 1 [Source:HGNC Symbol;Acc:HGNC:11373]
ENSG00000109265	6745	-4.85725	-2.28014	3.17715	303.821	4.84437e-68	7.59322e-66	CRACD	protein_coding	capping protein inhibiting regulator of actin dynamics [Source:HGNC Symbol;Acc:HGNC:29219]
ENSG00000128918	8622	-2.87554	-1.52384	5.56828	301.617	1.46418e-67	2.27487e-65	ALDH1A2	protein_coding	aldehyde dehydrogenase 1 family member A2 [Source:HGNC Symbol;Acc:HGNC:15472]
ENSG00000077274	3568	-30.6136	-4.9361	1.59517	296.459	1.94643e-66	2.99785e-64	CAPN6	protein_coding	calpain 6 [Source:HGNC Symbol;Acc:HGNC:1483]
ENSG00000100234	4603	3.57902	1.83957	9.38862	290.989	3.02803e-65	4.62349e-63	TIMP3	protein_coding	TIMP metallopeptidase inhibitor 3 [Source:HGNC Symbol;Acc:HGNC:11822]
ENSG00000110002	6403	-6.85122	-2.77636	2.31976	288.105	1.28649e-64	1.94755e-62	VWA5A	protein_coding	von Willebrand factor A domain containing 5A [Source:HGNC Symbol;Acc:HGNC:6658]
ENSG00000131737	1751	4.35135	2.12146	3.50449	286.468	2.9258e-64	4.39168e-62	KRT34	protein_coding	keratin 34 [Source:HGNC Symbol;Acc:HGNC:6452]
ENSG00000182175	13141	-10.7362	-3.42441	2.4561	286.406	3.01822e-64	4.49233e-62	RGMA	protein_coding	repulsive guidance molecule BMP co-receptor a [Source:HGNC Symbol;Acc:HGNC:30308]
ENSG00000166923	14606	3.27813	1.71288	9.97768	285.215	5.48645e-64	8.098e-62	GREM1	protein_coding	gremlin 1, DAN family BMP antagonist [Source:HGNC Symbol;Acc:HGNC:2001]
ENSG00000168542	6811	-3.67475	-1.87764	11.8529	284.353	8.4534e-64	1.23741e-61	COL3A1	protein_coding	collagen type III alpha 1 chain [Source:HGNC Symbol;Acc:HGNC:2201]
ENSG00000147041	4791	-7.69597	-2.9441	2.07521	284.311	8.63283e-64	1.25332e-61	SYTL5	protein_coding	synaptotagmin like 5 [Source:HGNC Symbol;Acc:HGNC:15589]
ENSG00000110436	22835	-5.54476	-2.47113	2.69693	282.928	1.72821e-63	2.48863e-61	SLC1A2	protein_coding	solute carrier family 1 member 2 [Source:HGNC Symbol;Acc:HGNC:10940]
ENSG00000119508	6314	9.39411	3.23176	2.81624	281.954	2.81665e-63	4.02327e-61	NR4A3	protein_coding	nuclear receptor subfamily 4 group A member 3 [Source:HGNC Symbol;Acc:HGNC:7982]
ENSG00000166670	1758	-21.2172	-4.40716	1.44487	281.247	4.01635e-63	5.691e-61	MMP10	protein_coding	matrix metallopeptidase 10 [Source:HGNC Symbol;Acc:HGNC:7156]
ENSG00000173801	4942	-3.36941	-1.75249	5.49465	280.508	5.81919e-63	8.18012e-61	JUP	protein_coding	junction plakoglobin [Source:HGNC Symbol;Acc:HGNC:6207]
ENSG00000131620	6021	-16.1741	-4.01562	1.562	277.286	2.93098e-62	4.08768e-60	ANO1	protein_coding	anoctamin 1 [Source:HGNC Symbol;Acc:HGNC:21625]
ENSG00000125430	5367	4.15846	2.05605	5.155	273.787	1.69657e-61	2.34763e-59	HS3ST3B1	protein_coding	heparan sulfate-glucosamine 3-sulfotransferase 3B1 [Source:HGNC Symbol;Acc:HGNC:5198]
ENSG00000165507	2979	3.11937	1.64125	4.8183	273.558	1.90357e-61	2.61364e-59	DEPP1	protein_coding	DEPP1 autophagy regulator [Source:HGNC Symbol;Acc:HGNC:23355]
ENSG00000117594	1513	4.26147	2.09135	4.74256	273.379	2.08247e-61	2.83728e-59	HSD11B1	protein_coding	hydroxysteroid 11-beta dehydrogenase 1 [Source:HGNC Symbol;Acc:HGNC:5208]
ENSG00000196569	10358	-4.02961	-2.01064	6.27639	273.155	2.33005e-61	3.15037e-59	LAMA2	protein_coding	laminin subunit alpha 2 [Source:HGNC Symbol;Acc:HGNC:6482]
ENSG00000108846	9614	2.66725	1.41536	5.77409	272.783	2.80803e-61	3.76787e-59	ABCC3	protein_coding	ATP binding cassette subfamily C member 3 [Source:HGNC Symbol;Acc:HGNC:54]
ENSG00000154319	5033	3.0605	1.61377	5.33925	272.266	3.63937e-61	4.84665e-59	FAM167A	protein_coding	family with sequence similarity 167 member A [Source:HGNC Symbol;Acc:HGNC:15549]
ENSG00000164125	7880	-3.48003	-1.7991	3.77214	267.316	4.36478e-60	5.76933e-58	GASK1B	protein_coding	golgi associated kinase 1B [Source:HGNC Symbol;Acc:HGNC:25312]
ENSG00000138347	7060	3.9468	1.98068	4.88584	266.553	6.39953e-60	8.39619e-58	MYPN	protein_coding	myopalladin [Source:HGNC Symbol;Acc:HGNC:23246]
ENSG00000172349	12094	-9.90899	-3.30874	2.43224	266.462	6.69876e-60	8.72415e-58	IL16	protein_coding	interleukin 16 [Source:HGNC Symbol;Acc:HGNC:5980]
ENSG00000085662	3660	3.68505	1.88168	7.86972	265.765	9.50652e-60	1.22905e-57	AKR1B1	protein_coding	aldo-keto reductase family 1 member B [Source:HGNC Symbol;Acc:HGNC:381]
ENSG00000154262	14151	-3.38599	-1.75958	4.41918	265.435	1.1215e-59	1.43942e-57	ABCA6	protein_coding	ATP binding cassette subfamily A member 6 [Source:HGNC Symbol;Acc:HGNC:36]
ENSG00000182636	1931	-99.1583	-6.63166	0.833225	261.939	6.48419e-59	8.26244e-57	NDN	protein_coding	necdin, MAGE family member [Source:HGNC Symbol;Acc:HGNC:7675]
ENSG00000090376	10004	3.90996	1.96716	3.80294	261.846	6.7955e-59	8.59728e-57	IRAK3	protein_coding	interleukin 1 receptor associated kinase 3 [Source:HGNC Symbol;Acc:HGNC:17020]
ENSG00000059915	6338	-4.52682	-2.1785	3.24185	260.675	1.22273e-58	1.52514e-56	PSD	protein_coding	pleckstrin and Sec7 domain containing [Source:HGNC Symbol;Acc:HGNC:9507]
ENSG00000164938	5676	-3.02521	-1.59703	5.61883	260.679	1.22043e-58	1.52514e-56	TP53INP1	protein_coding	tumor protein p53 inducible nuclear protein 1 [Source:HGNC Symbol;Acc:HGNC:18022]
ENSG00000256001	616	32.9318	5.04141	0.85307	260.591	1.27557e-58	1.57992e-56		lncRNA	novel transcript
ENSG00000138316	5269	-3.8996	-1.96332	4.13072	256.784	8.62087e-58	1.06037e-55	ADAMTS14	protein_coding	ADAM metallopeptidase with thrombospondin type 1 motif 14 [Source:HGNC Symbol;Acc:HGNC:14899]
ENSG00000135480	4093	-2.93523	-1.55348	4.85699	255.274	1.83949e-57	2.24697e-55	KRT7	protein_coding	keratin 7 [Source:HGNC Symbol;Acc:HGNC:6445]
ENSG00000160539	4350	-934.853	-9.8686	0.515436	253.661	4.13441e-57	5.01567e-55	PLPP7	protein_coding	phospholipid phosphatase 7 (inactive) [Source:HGNC Symbol;Acc:HGNC:28174]
ENSG00000071575	4588	-2.53528	-1.34214	5.96578	253.135	5.38247e-57	6.48533e-55	TRIB2	protein_coding	tribbles pseudokinase 2 [Source:HGNC Symbol;Acc:HGNC:30809]
ENSG00000174640	5283	-5.52084	-2.46489	3.12403	253.003	5.75193e-57	6.88366e-55	SLCO2A1	protein_coding	solute carrier organic anion transporter family member 2A1 [Source:HGNC Symbol;Acc:HGNC:10955]
ENSG00000126950	2571	-17.6225	-4.13934	1.34206	252.977	5.82642e-57	6.92601e-55	TMEM35A	protein_coding	transmembrane protein 35A [Source:HGNC Symbol;Acc:HGNC:25864]
ENSG00000023171	14863	4.66484	2.22183	3.83804	252.418	7.71391e-57	9.10858e-55	GRAMD1B	protein_coding	GRAM domain containing 1B [Source:HGNC Symbol;Acc:HGNC:29214]
ENSG00000003989	7905	3.13034	1.64632	5.80681	252.377	7.87566e-57	9.238e-55	SLC7A2	protein_coding	solute carrier family 7 member 2 [Source:HGNC Symbol;Acc:HGNC:11060]
ENSG00000115457	4767	-3.32819	-1.73474	5.92094	250.528	1.99239e-56	2.32166e-54	IGFBP2	protein_coding	insulin like growth factor binding protein 2 [Source:HGNC Symbol;Acc:HGNC:5471]
ENSG00000227619	2449	17.6766	4.14377	1.41226	250.41	2.11427e-56	2.44758e-54		lncRNA	novel transcript
ENSG00000149256	16330	-3.75584	-1.90914	4.72753	250.237	2.3052e-56	2.65128e-54	TENM4	protein_coding	teneurin transmembrane protein 4 [Source:HGNC Symbol;Acc:HGNC:29945]
ENSG00000128482	3652	-5.6218	-2.49103	2.83348	250.203	2.34542e-56	2.68013e-54	RNF112	protein_coding	ring finger protein 112 [Source:HGNC Symbol;Acc:HGNC:12968]
ENSG00000206538	12714	2.96277	1.56695	5.73373	249.784	2.89389e-56	3.28568e-54	VGLL3	protein_coding	vestigial like family member 3 [Source:HGNC Symbol;Acc:HGNC:24327]
ENSG00000160223	9341	-6.77838	-2.76094	2.14049	249.467	3.39368e-56	3.82859e-54	ICOSLG	protein_coding	inducible T cell costimulator ligand [Source:HGNC Symbol;Acc:HGNC:17087]
ENSG00000133466	7143	-3.05838	-1.61277	4.60176	249.454	3.41576e-56	3.82911e-54	C1QTNF6	protein_coding	C1q and TNF related 6 [Source:HGNC Symbol;Acc:HGNC:14343]
ENSG00000163909	3661	-15.1331	-3.91964	2.11812	247.547	8.8945e-56	9.90814e-54	HEYL	protein_coding	hes related family bHLH transcription factor with YRPW motif like [Source:HGNC Symbol;Acc:HGNC:4882]
ENSG00000119280	5161	2.54444	1.34735	5.95794	244.105	5.00686e-55	5.5426e-53	C1orf198	protein_coding	chromosome 1 open reading frame 198 [Source:HGNC Symbol;Acc:HGNC:25900]
ENSG00000126785	3793	-6.39891	-2.67783	3.20356	242.942	8.97906e-55	9.87808e-53	RHOJ	protein_coding	ras homolog family member J [Source:HGNC Symbol;Acc:HGNC:688]
ENSG00000186281	5684	21.4442	4.42252	1.22231	240.842	2.57649e-54	2.81696e-52	GPAT2	protein_coding	glycerol-3-phosphate acyltransferase 2, mitochondrial [Source:HGNC Symbol;Acc:HGNC:27168]
ENSG00000095752	2671	3.33469	1.73755	5.40368	236.833	1.92864e-53	2.09571e-51	IL11	protein_coding	interleukin 11 [Source:HGNC Symbol;Acc:HGNC:5966]
ENSG00000170561	3384	37.4894	5.22841	1.22732	236.012	2.91284e-53	3.14587e-51	IRX2	protein_coding	iroquois homeobox 2 [Source:HGNC Symbol;Acc:HGNC:14359]
ENSG00000233117	6785	13.5448	3.75967	1.41112	234.895	5.10254e-53	5.47734e-51	LINC00702	lncRNA	long intergenic non-protein coding RNA 702 [Source:HGNC Symbol;Acc:HGNC:44676]
ENSG00000119699	4914	-3.18109	-1.66952	4.35148	230.169	5.47744e-52	5.84436e-50	TGFB3	protein_coding	transforming growth factor beta 3 [Source:HGNC Symbol;Acc:HGNC:11769]
ENSG00000124882	5717	2.61666	1.38772	4.79266	229.953	6.10297e-52	6.4728e-50	EREG	protein_coding	epiregulin [Source:HGNC Symbol;Acc:HGNC:3443]
ENSG00000169515	3213	-4.17846	-2.06297	3.34457	228.964	1.00275e-51	1.05718e-49	CCDC8	protein_coding	coiled-coil domain containing 8 [Source:HGNC Symbol;Acc:HGNC:25367]
ENSG00000164442	2535	2.49663	1.31998	6.97705	228.739	1.12292e-51	1.17687e-49	CITED2	protein_coding	Cbp/p300 interacting transactivator with Glu/Asp rich carboxy-terminal domain 2 [Source:HGNC Symbol;Acc:HGNC:1987]
ENSG00000137809	10864	2.90674	1.5394	6.32133	228.148	1.51078e-51	1.57406e-49	ITGA11	protein_coding	integrin subunit alpha 11 [Source:HGNC Symbol;Acc:HGNC:6136]
ENSG00000250748	4293	3.05964	1.61336	3.85268	226.829	2.93006e-51	3.03492e-49		lncRNA	novel transcript
ENSG00000104415	5190	2.38844	1.25607	7.11534	225.796	4.9236e-51	5.07016e-49	CCN4	protein_coding	cellular communication network factor 4 [Source:HGNC Symbol;Acc:HGNC:12769]
ENSG00000213949	18566	-2.38619	-1.25471	6.54334	225.064	7.10822e-51	7.2775e-49	ITGA1	protein_coding	integrin subunit alpha 1 [Source:HGNC Symbol;Acc:HGNC:6134]
ENSG00000099260	8244	-30.2881	-4.92068	0.666134	223.657	1.44137e-50	1.46721e-48	PALMD	protein_coding	palmdelphin [Source:HGNC Symbol;Acc:HGNC:15846]
ENSG00000173918	4854	2.72307	1.44523	5.68775	222.85	2.16181e-50	2.188e-48	C1QTNF1	protein_coding	C1q and TNF related 1 [Source:HGNC Symbol;Acc:HGNC:14324]
ENSG00000077238	5894	2.45016	1.29288	5.63221	222.142	3.0845e-50	3.10412e-48	IL4R	protein_coding	interleukin 4 receptor [Source:HGNC Symbol;Acc:HGNC:6015]
ENSG00000082497	5467	-4.83983	-2.27496	2.96587	222.124	3.11236e-50	3.11447e-48	SERTAD4	protein_coding	SERTA domain containing 4 [Source:HGNC Symbol;Acc:HGNC:25236]
ENSG00000146072	3595	-2.63778	-1.39932	6.09409	221.787	3.68722e-50	3.66899e-48	TNFRSF21	protein_coding	TNF receptor superfamily member 21 [Source:HGNC Symbol;Acc:HGNC:13469]
ENSG00000063438	7678	2.90128	1.53669	5.21544	218.574	1.8509e-49	1.83146e-47	AHRR	protein_coding	aryl-hydrocarbon receptor repressor [Source:HGNC Symbol;Acc:HGNC:346]
ENSG00000164683	3232	3.84271	1.94212	3.23517	217.487	3.19524e-49	3.14412e-47	HEY1	protein_coding	hes related family bHLH transcription factor with YRPW motif 1 [Source:HGNC Symbol;Acc:HGNC:4880]
ENSG00000130513	2087	-3.33068	-1.73582	6.61046	216.711	4.71924e-49	4.61807e-47	GDF15	protein_coding	growth differentiation factor 15 [Source:HGNC Symbol;Acc:HGNC:30142]
ENSG00000118503	5051	2.47964	1.31013	5.86823	215.99	6.77913e-49	6.56464e-47	TNFAIP3	protein_coding	TNF alpha induced protein 3 [Source:HGNC Symbol;Acc:HGNC:11896]
ENSG00000213853	8718	2.8246	1.49805	6.02878	215.989	6.78257e-49	6.56464e-47	EMP2	protein_coding	epithelial membrane protein 2 [Source:HGNC Symbol;Acc:HGNC:3334]
ENSG00000140285	6657	2.30617	1.2055	6.45097	213.043	2.97816e-48	2.86681e-46	FGF7	protein_coding	fibroblast growth factor 7 [Source:HGNC Symbol;Acc:HGNC:3685]
ENSG00000115008	2124	7.44719	2.8967	2.29799	212.842	3.29527e-48	3.15491e-46	IL1A	protein_coding	interleukin 1 alpha [Source:HGNC Symbol;Acc:HGNC:5991]
ENSG00000211448	7494	-4.45855	-2.15657	2.60626	212.08	4.83232e-48	4.60162e-46	DIO2	protein_coding	iodothyronine deiodinase 2 [Source:HGNC Symbol;Acc:HGNC:2884]
ENSG00000135821	9032	2.34352	1.22868	7.63641	211.632	6.05179e-48	5.73205e-46	GLUL	protein_coding	glutamate-ammonia ligase [Source:HGNC Symbol;Acc:HGNC:4341]
ENSG00000104177	14067	4.23998	2.08406	3.74921	211.521	6.39627e-48	6.0261e-46	MYEF2	protein_coding	myelin expression factor 2 [Source:HGNC Symbol;Acc:HGNC:17940]
ENSG00000185885	1080	-5.70455	-2.51211	5.14347	211.221	7.43827e-48	6.97073e-46	IFITM1	protein_coding	interferon induced transmembrane protein 1 [Source:HGNC Symbol;Acc:HGNC:5412]
ENSG00000120820	3271	-2.77212	-1.47099	4.03501	210.975	8.41733e-48	7.84673e-46	GLT8D2	protein_coding	glycosyltransferase 8 domain containing 2 [Source:HGNC Symbol;Acc:HGNC:24890]
ENSG00000145681	6956	865.973	9.75818	0.393167	210.262	1.20392e-47	1.11643e-45	HAPLN1	protein_coding	hyaluronan and proteoglycan link protein 1 [Source:HGNC Symbol;Acc:HGNC:2380]
ENSG00000026297	7643	-3.41783	-1.77308	3.70471	209.55	1.72216e-47	1.58869e-45	RNASET2	protein_coding	ribonuclease T2 [Source:HGNC Symbol;Acc:HGNC:21686]
ENSG00000143869	9749	-23.2102	-4.53669	0.691135	209.422	1.83662e-47	1.6855e-45	GDF7	protein_coding	growth differentiation factor 7 [Source:HGNC Symbol;Acc:HGNC:4222]
ENSG00000160013	3546	3.57862	1.8394	3.21702	207.25	5.46837e-47	4.99256e-45	PTGIR	protein_coding	prostaglandin I2 receptor [Source:HGNC Symbol;Acc:HGNC:9602]
ENSG00000174807	2558	-2.30061	-1.20202	7.73671	206.725	7.12053e-47	6.46763e-45	CD248	protein_coding	CD248 molecule [Source:HGNC Symbol;Acc:HGNC:18219]
ENSG00000001617	4826	4.23813	2.08343	3.35393	206.045	1.00183e-46	9.05324e-45	SEMA3F	protein_coding	semaphorin 3F [Source:HGNC Symbol;Acc:HGNC:10728]
ENSG00000144619	9120	-11.0153	-3.46144	1.33083	205.601	1.25241e-46	1.12602e-44	CNTN4	protein_coding	contactin 4 [Source:HGNC Symbol;Acc:HGNC:2174]
ENSG00000131080	3579	-2.45427	-1.29529	4.72921	204.365	2.33011e-46	2.08439e-44	EDA2R	protein_coding	ectodysplasin A2 receptor [Source:HGNC Symbol;Acc:HGNC:17756]
ENSG00000151726	6284	2.20185	1.13872	6.20398	202.867	4.94565e-46	4.40188e-44	ACSL1	protein_coding	acyl-CoA synthetase long chain family member 1 [Source:HGNC Symbol;Acc:HGNC:3569]
ENSG00000137473	3332	94.8578	6.56769	0.842914	201.913	7.98716e-46	7.07343e-44	TTC29	protein_coding	tetratricopeptide repeat domain 29 [Source:HGNC Symbol;Acc:HGNC:29936]
ENSG00000140044	6235	2.76444	1.46698	4.10916	199.987	2.10226e-45	1.8525e-43	JDP2	protein_coding	Jun dimerization protein 2 [Source:HGNC Symbol;Acc:HGNC:17546]
ENSG00000000971	8145	-2.55216	-1.35172	4.71661	199.287	2.98851e-45	2.62042e-43	CFH	protein_coding	complement factor H [Source:HGNC Symbol;Acc:HGNC:4883]
ENSG00000188783	5747	-12.3625	-3.6279	0.944137	198.741	3.93208e-45	3.43079e-43	PRELP	protein_coding	proline and arginine rich end leucine rich repeat protein [Source:HGNC Symbol;Acc:HGNC:9357]
ENSG00000138944	6751	4.11835	2.04207	3.02899	197.792	6.33262e-45	5.49821e-43	SHISAL1	protein_coding	shisa like 1 [Source:HGNC Symbol;Acc:HGNC:29335]
ENSG00000058404	8159	7.6006	2.92611	1.84308	196.49	1.21879e-44	1.05303e-42	CAMK2B	protein_coding	calcium/calmodulin dependent protein kinase II beta [Source:HGNC Symbol;Acc:HGNC:1461]
ENSG00000109790	5144	2.28224	1.19045	6.36437	195.856	1.67535e-44	1.44048e-42	KLHL5	protein_coding	kelch like family member 5 [Source:HGNC Symbol;Acc:HGNC:6356]
ENSG00000103485	3642	-2.51395	-1.32996	4.69983	194.514	3.28847e-44	2.81379e-42	QPRT	protein_coding	quinolinate phosphoribosyltransferase [Source:HGNC Symbol;Acc:HGNC:9755]
ENSG00000005108	10929	-52.294	-5.70857	0.245742	194.033	4.18769e-44	3.56598e-42	THSD7A	protein_coding	thrombospondin type 1 domain containing 7A [Source:HGNC Symbol;Acc:HGNC:22207]
ENSG00000146966	5148	-3.33096	-1.73594	4.1118	193.549	5.34159e-44	4.52681e-42	DENND2A	protein_coding	DENN domain containing 2A [Source:HGNC Symbol;Acc:HGNC:22212]
ENSG00000113721	7137	-3.1094	-1.63663	9.47421	192.666	8.32433e-44	7.02098e-42	PDGFRB	protein_coding	platelet derived growth factor receptor beta [Source:HGNC Symbol;Acc:HGNC:8804]
ENSG00000130176	2887	3.00955	1.58955	3.64606	192.294	1.00369e-43	8.42529e-42	CNN1	protein_coding	calponin 1 [Source:HGNC Symbol;Acc:HGNC:2155]
ENSG00000159388	2757	-3.26183	-1.70568	3.4433	189.248	4.64016e-43	3.87672e-41	BTG2	protein_coding	BTG anti-proliferation factor 2 [Source:HGNC Symbol;Acc:HGNC:1131]
ENSG00000134668	7085	2.86236	1.51721	5.37364	187.943	8.94166e-43	7.43543e-41	SPOCD1	protein_coding	SPOC domain containing 1 [Source:HGNC Symbol;Acc:HGNC:26338]
ENSG00000172987	4421	-20.6405	-4.36741	0.550011	187.543	1.09283e-42	9.04493e-41	HPSE2	protein_coding	heparanase 2 (inactive) [Source:HGNC Symbol;Acc:HGNC:18374]
ENSG00000082175	15404	-4.92728	-2.30079	2.27053	187.222	1.28464e-42	1.05831e-40	PGR	protein_coding	progesterone receptor [Source:HGNC Symbol;Acc:HGNC:8910]
ENSG00000162545	2615	2.30897	1.20725	5.99767	186.455	1.88835e-42	1.54844e-40	CAMK2N1	protein_coding	calcium/calmodulin dependent protein kinase II inhibitor 1 [Source:HGNC Symbol;Acc:HGNC:24190]
ENSG00000165379	6140	-172.915	-7.43392	-0.00961245	186.272	2.07076e-42	1.6902e-40	LRFN5	protein_coding	leucine rich repeat and fibronectin type III domain containing 5 [Source:HGNC Symbol;Acc:HGNC:20360]
ENSG00000130558	6123	-44.5945	-5.47879	0.763192	186.196	2.15097e-42	1.74762e-40	OLFM1	protein_coding	olfactomedin 1 [Source:HGNC Symbol;Acc:HGNC:17187]
ENSG00000138771	13958	3.02632	1.59756	6.00546	185.925	2.46504e-42	1.99364e-40	SHROOM3	protein_coding	shroom family member 3 [Source:HGNC Symbol;Acc:HGNC:30422]
ENSG00000137266	8898	-2.40117	-1.26374	4.61804	185.525	3.01368e-42	2.42628e-40	SLC22A23	protein_coding	solute carrier family 22 member 23 [Source:HGNC Symbol;Acc:HGNC:21106]
ENSG00000224389	7116	-3.9452	-1.9801	2.92439	184.753	4.44319e-42	3.56099e-40	C4B	protein_coding	complement C4B (Chido blood group) [Source:HGNC Symbol;Acc:HGNC:1324]
ENSG00000188707	2933	-4.61184	-2.20534	2.49756	183.79	7.21103e-42	5.75324e-40	ZBED6CL	protein_coding	ZBED6 C-terminal like [Source:HGNC Symbol;Acc:HGNC:21720]
ENSG00000138615	5695	-699.332	-9.44983	0.113042	183.585	7.99144e-42	6.34728e-40	CILP	protein_coding	cartilage intermediate layer protein [Source:HGNC Symbol;Acc:HGNC:1980]
ENSG00000196932	6907	-4.05437	-2.01948	2.75022	183.463	8.49995e-42	6.72103e-40	TMEM26	protein_coding	transmembrane protein 26 [Source:HGNC Symbol;Acc:HGNC:28550]
ENSG00000137727	7125	-3.57111	-1.83637	2.9883	182.768	1.20511e-41	9.48665e-40	ARHGAP20	protein_coding	Rho GTPase activating protein 20 [Source:HGNC Symbol;Acc:HGNC:18357]
ENSG00000189184	6686	-2.25166	-1.17099	6.64783	182.349	1.4876e-41	1.16586e-39	PCDH18	protein_coding	protocadherin 18 [Source:HGNC Symbol;Acc:HGNC:14268]
ENSG00000244731	7191	-3.80562	-1.92813	3.29506	182.077	1.70619e-41	1.33128e-39	C4A	protein_coding	complement C4A (Rodgers blood group) [Source:HGNC Symbol;Acc:HGNC:1323]
ENSG00000196549	9620	2.24999	1.16992	8.1414	181.385	2.41509e-41	1.87614e-39	MME	protein_coding	membrane metalloendopeptidase [Source:HGNC Symbol;Acc:HGNC:7154]
ENSG00000007944	3033	-3.43552	-1.78053	3.2801	181.368	2.43581e-41	1.88398e-39	MYLIP	protein_coding	myosin regulatory light chain interacting protein [Source:HGNC Symbol;Acc:HGNC:21155]
ENSG00000128342	3969	2.62265	1.39103	5.78171	180.001	4.84322e-41	3.7297e-39	LIF	protein_coding	LIF interleukin 6 family cytokine [Source:HGNC Symbol;Acc:HGNC:6596]
ENSG00000105989	3005	-3.27791	-1.71278	3.05185	179.217	7.18463e-41	5.50884e-39	WNT2	protein_coding	Wnt family member 2 [Source:HGNC Symbol;Acc:HGNC:12780]
ENSG00000157214	8715	2.97106	1.57098	3.64063	179.044	7.83905e-41	5.98471e-39	STEAP2	protein_coding	STEAP2 metalloreductase [Source:HGNC Symbol;Acc:HGNC:17885]
ENSG00000074416	10102	2.44797	1.29159	6.20357	177.901	1.39258e-40	1.0586e-38	MGLL	protein_coding	monoglyceride lipase [Source:HGNC Symbol;Acc:HGNC:17038]
ENSG00000151012	9645	2.544	1.3471	5.01942	176.307	3.10363e-40	2.34921e-38	SLC7A11	protein_coding	solute carrier family 7 member 11 [Source:HGNC Symbol;Acc:HGNC:11059]
ENSG00000253953	6906	-13.0375	-3.70459	0.708326	176.162	3.33831e-40	2.51609e-38	PCDHGB4	protein_coding	protocadherin gamma subfamily B, 4 [Source:HGNC Symbol;Acc:HGNC:8711]
ENSG00000162817	3413	3.63364	1.86142	2.86151	175.716	4.17632e-40	3.13437e-38	C1orf115	protein_coding	chromosome 1 open reading frame 115 [Source:HGNC Symbol;Acc:HGNC:25873]
ENSG00000134070	3483	2.98322	1.57687	4.46305	173.944	1.01805e-39	7.60832e-38	IRAK2	protein_coding	interleukin 1 receptor associated kinase 2 [Source:HGNC Symbol;Acc:HGNC:6113]
ENSG00000102755	12567	4.17017	2.06011	2.68849	172.918	1.70523e-39	1.26774e-37	FLT1	protein_coding	fms related receptor tyrosine kinase 1 [Source:HGNC Symbol;Acc:HGNC:3763]
ENSG00000138735	9775	-3.10502	-1.6346	3.17672	172.912	1.71064e-39	1.26774e-37	PDE5A	protein_coding	phosphodiesterase 5A [Source:HGNC Symbol;Acc:HGNC:8784]
ENSG00000164309	14179	3.90009	1.96351	2.43502	172.424	2.18696e-39	1.61398e-37	CMYA5	protein_coding	cardiomyopathy associated 5 [Source:HGNC Symbol;Acc:HGNC:14305]
ENSG00000139329	3008	-2.40924	-1.26858	8.25698	170.845	4.83734e-39	3.55514e-37	LUM	protein_coding	lumican [Source:HGNC Symbol;Acc:HGNC:6724]
ENSG00000174945	7011	6.69074	2.74217	3.0453	170.492	5.77614e-39	4.22756e-37	AMZ1	protein_coding	archaelysin family metallopeptidase 1 [Source:HGNC Symbol;Acc:HGNC:22231]
ENSG00000108950	6203	-2.3532	-1.23462	5.58645	169.809	8.14558e-39	5.93722e-37	FAM20A	protein_coding	FAM20A golgi associated secretory pathway pseudokinase [Source:HGNC Symbol;Acc:HGNC:23015]
ENSG00000100979	2541	-2.37475	-1.24778	6.32387	169.753	8.37615e-39	6.08026e-37	PLTP	protein_coding	phospholipid transfer protein [Source:HGNC Symbol;Acc:HGNC:9093]
ENSG00000102802	2374	-3.167	-1.66312	3.94705	169.613	8.98821e-39	6.49792e-37	MEDAG	protein_coding	mesenteric estrogen dependent adipogenesis [Source:HGNC Symbol;Acc:HGNC:25926]
ENSG00000137975	4496	-4.82232	-2.26973	2.30619	168.689	1.43079e-38	1.03017e-36	CLCA2	protein_coding	chloride channel accessory 2 [Source:HGNC Symbol;Acc:HGNC:2016]
ENSG00000165197	2153	-125.624	-6.97297	0.491171	168.38	1.67143e-38	1.19856e-36	VEGFD	protein_coding	vascular endothelial growth factor D [Source:HGNC Symbol;Acc:HGNC:3708]
ENSG00000064393	15402	3.01347	1.59143	7.93439	167.54	2.54939e-38	1.82076e-36	HIPK2	protein_coding	homeodomain interacting protein kinase 2 [Source:HGNC Symbol;Acc:HGNC:14402]
ENSG00000131386	5679	2.9946	1.58236	3.50732	167.308	2.86543e-38	2.03825e-36	GALNT15	protein_coding	polypeptide N-acetylgalactosaminyltransferase 15 [Source:HGNC Symbol;Acc:HGNC:21531]
ENSG00000138685	6775	2.16114	1.11179	6.31164	166.923	3.47656e-38	2.46307e-36	FGF2	protein_coding	fibroblast growth factor 2 [Source:HGNC Symbol;Acc:HGNC:3676]
ENSG00000102409	1328	-5.54125	-2.47021	1.7536	166.897	3.52369e-38	2.48651e-36	BEX4	protein_coding	brain expressed X-linked 4 [Source:HGNC Symbol;Acc:HGNC:25475]
ENSG00000176171	5325	2.1478	1.10286	6.45865	166.847	3.61281e-38	2.53929e-36	BNIP3	protein_coding	BCL2 interacting protein 3 [Source:HGNC Symbol;Acc:HGNC:1084]
ENSG00000169129	5789	-4.20768	-2.07302	2.5404	166.34	4.66251e-38	3.26413e-36	AFAP1L2	protein_coding	actin filament associated protein 1 like 2 [Source:HGNC Symbol;Acc:HGNC:25901]
ENSG00000139629	7347	2.86758	1.51984	5.23608	166.088	5.2915e-38	3.68988e-36	GALNT6	protein_coding	polypeptide N-acetylgalactosaminyltransferase 6 [Source:HGNC Symbol;Acc:HGNC:4128]
ENSG00000164283	2695	6.04305	2.59528	2.37791	165.31	7.82679e-38	5.4364e-36	ESM1	protein_coding	endothelial cell specific molecule 1 [Source:HGNC Symbol;Acc:HGNC:3466]
ENSG00000198719	3226	-3.89739	-1.96251	3.06462	163.956	1.54687e-37	1.07024e-35	DLL1	protein_coding	delta like canonical Notch ligand 1 [Source:HGNC Symbol;Acc:HGNC:2908]
ENSG00000238266	3070	2.56721	1.3602	4.32438	163.719	1.74209e-37	1.20062e-35	LINC00707	lncRNA	long intergenic non-protein coding RNA 707 [Source:HGNC Symbol;Acc:HGNC:44691]
ENSG00000145244	10087	6.33454	2.66324	1.77563	163.369	2.07823e-37	1.42673e-35	CORIN	protein_coding	corin, serine peptidase [Source:HGNC Symbol;Acc:HGNC:19012]
ENSG00000160191	5266	-59.6013	-5.89727	0.130815	161.576	5.1196e-37	3.5011e-35	PDE9A	protein_coding	phosphodiesterase 9A [Source:HGNC Symbol;Acc:HGNC:8795]
ENSG00000108691	1986	-4.22166	-2.07781	4.3349	160.568	8.50188e-37	5.79174e-35	CCL2	protein_coding	C-C motif chemokine ligand 2 [Source:HGNC Symbol;Acc:HGNC:10618]
ENSG00000166292	2906	-18.1539	-4.1822	0.364638	160.507	8.7687e-37	5.95062e-35	TMEM100	protein_coding	transmembrane protein 100 [Source:HGNC Symbol;Acc:HGNC:25607]
ENSG00000006210	5983	-8.70545	-3.12192	1.05856	160.268	9.8885e-37	6.68493e-35	CX3CL1	protein_coding	C-X3-C motif chemokine ligand 1 [Source:HGNC Symbol;Acc:HGNC:10647]
ENSG00000155893	13325	-2.44968	-1.29259	4.24893	159.818	1.23981e-36	8.34964e-35	PXYLP1	protein_coding	2-phosphoxylose phosphatase 1 [Source:HGNC Symbol;Acc:HGNC:26303]
ENSG00000272841	2025	-3.45365	-1.78812	2.9932	159.565	1.40817e-36	9.44754e-35		lncRNA	novel transcript, antisense to MAP3K4
ENSG00000185052	3933	4.18913	2.06665	2.46495	159.475	1.47337e-36	9.84767e-35	SLC24A3	protein_coding	solute carrier family 24 member 3 [Source:HGNC Symbol;Acc:HGNC:10977]
ENSG00000161835	2829	-6.77278	-2.75975	1.82162	159.355	1.56526e-36	1.04225e-34	TAMALIN	protein_coding	trafficking regulator and scaffold protein tamalin [Source:HGNC Symbol;Acc:HGNC:18707]
ENSG00000231453	3435	-34.6949	-5.11665	0.296529	158.65	2.23212e-36	1.48072e-34	LINC01305	lncRNA	long intergenic non-protein coding RNA 1305 [Source:HGNC Symbol;Acc:HGNC:27690]
ENSG00000164761	2827	-2.37702	-1.24915	6.44206	158.193	2.80905e-36	1.85649e-34	TNFRSF11B	protein_coding	TNF receptor superfamily member 11b [Source:HGNC Symbol;Acc:HGNC:11909]
ENSG00000086991	6096	-7.06756	-2.82121	1.23086	157.779	3.45861e-36	2.27728e-34	NOX4	protein_coding	NADPH oxidase 4 [Source:HGNC Symbol;Acc:HGNC:7891]
ENSG00000124766	5852	-2.18876	-1.13011	7.08389	157.663	3.66758e-36	2.40593e-34	SOX4	protein_coding	SRY-box transcription factor 4 [Source:HGNC Symbol;Acc:HGNC:11200]
ENSG00000185532	12831	3.33108	1.73599	3.63908	157.634	3.72126e-36	2.43214e-34	PRKG1	protein_coding	protein kinase cGMP-dependent 1 [Source:HGNC Symbol;Acc:HGNC:9414]
ENSG00000164920	2930	-3.0947	-1.6298	3.36709	157.25	4.5134e-36	2.93902e-34	OSR2	protein_coding	odd-skipped related transciption factor 2 [Source:HGNC Symbol;Acc:HGNC:15830]
ENSG00000122861	2950	-3.07565	-1.62089	5.98297	156.105	8.031e-36	5.21044e-34	PLAU	protein_coding	plasminogen activator, urokinase [Source:HGNC Symbol;Acc:HGNC:9052]
ENSG00000149090	3863	-2.62491	-1.39227	6.8243	156.026	8.35758e-36	5.40254e-34	PAMR1	protein_coding	peptidase domain containing associated with muscle regeneration 1 [Source:HGNC Symbol;Acc:HGNC:24554]
ENSG00000128567	6874	-2.11984	-1.08396	7.74178	155.194	1.27016e-35	8.18077e-34	PODXL	protein_coding	podocalyxin like [Source:HGNC Symbol;Acc:HGNC:9171]
ENSG00000144810	9408	-1.9854	-0.989427	7.22145	153.973	2.34767e-35	1.50659e-33	COL8A1	protein_coding	collagen type VIII alpha 1 chain [Source:HGNC Symbol;Acc:HGNC:2215]
ENSG00000108342	2220	20.5986	4.36448	1.39766	153.187	3.48616e-35	2.22913e-33	CSF3	protein_coding	colony stimulating factor 3 [Source:HGNC Symbol;Acc:HGNC:2438]
ENSG00000095739	2314	3.2162	1.68536	3.40955	152.841	4.14931e-35	2.64362e-33	BAMBI	protein_coding	BMP and activin membrane bound inhibitor [Source:HGNC Symbol;Acc:HGNC:30251]
ENSG00000225968	3845	3.38102	1.75746	2.94866	152.208	5.70728e-35	3.6232e-33	ELFN1	protein_coding	extracellular leucine rich repeat and fibronectin type III domain containing 1 [Source:HGNC Symbol;Acc:HGNC:33154]
ENSG00000187908	8073	2.46506	1.30162	4.85721	151.956	6.47844e-35	4.09808e-33	DMBT1	protein_coding	deleted in malignant brain tumors 1 [Source:HGNC Symbol;Acc:HGNC:2926]
ENSG00000134215	7271	-25.5235	-4.67376	0.936641	150.569	1.30214e-34	8.20765e-33	VAV3	protein_coding	vav guanine nucleotide exchange factor 3 [Source:HGNC Symbol;Acc:HGNC:12659]
ENSG00000138675	5998	2.35999	1.23878	4.34849	150.122	1.63073e-34	1.02424e-32	FGF5	protein_coding	fibroblast growth factor 5 [Source:HGNC Symbol;Acc:HGNC:3683]
ENSG00000091831	13854	-8.24473	-3.04347	0.89176	150.042	1.69772e-34	1.06254e-32	ESR1	protein_coding	estrogen receptor 1 [Source:HGNC Symbol;Acc:HGNC:3467]
ENSG00000144857	10330	-3.12484	-1.64378	4.03458	148.819	3.14172e-34	1.95937e-32	BOC	protein_coding	BOC cell adhesion associated, oncogene regulated [Source:HGNC Symbol;Acc:HGNC:17173]
ENSG00000130584	6084	-2.36141	-1.23965	4.58706	148.47	3.74392e-34	2.32675e-32	ZBTB46	protein_coding	zinc finger and BTB domain containing 46 [Source:HGNC Symbol;Acc:HGNC:16094]
ENSG00000117122	2915	-2.5455	-1.34795	6.28422	148.194	4.30268e-34	2.66465e-32	MFAP2	protein_coding	microfibril associated protein 2 [Source:HGNC Symbol;Acc:HGNC:7033]
ENSG00000114654	2945	-476.558	-8.89651	-0.413005	147.532	6.00488e-34	3.70587e-32	EFCC1	protein_coding	EF-hand and coiled-coil domain containing 1 [Source:HGNC Symbol;Acc:HGNC:25692]
ENSG00000214402	4052	-4.24114	-2.08445	2.11593	147.174	7.19072e-34	4.42229e-32	LCNL1	protein_coding	lipocalin like 1 [Source:HGNC Symbol;Acc:HGNC:34436]
ENSG00000142224	2587	-11.7607	-3.5559	0.521425	145.647	1.55081e-33	9.50449e-32	IL19	protein_coding	interleukin 19 [Source:HGNC Symbol;Acc:HGNC:5990]
ENSG00000113722	1758	-18.6251	-4.21918	0.310223	145.513	1.65919e-33	1.01337e-31	CDX1	protein_coding	caudal type homeobox 1 [Source:HGNC Symbol;Acc:HGNC:1805]
ENSG00000135333	7456	-14.1836	-3.82616	0.34927	145.098	2.04382e-33	1.24399e-31	EPHA7	protein_coding	EPH receptor A7 [Source:HGNC Symbol;Acc:HGNC:3390]
ENSG00000179855	4348	3.85444	1.94652	2.50743	145.011	2.13537e-33	1.29526e-31	GIPC3	protein_coding	GIPC PDZ domain containing family member 3 [Source:HGNC Symbol;Acc:HGNC:18183]
ENSG00000109193	2091	-5.70375	-2.51191	1.69994	144.291	3.06842e-33	1.85488e-31	SULT1E1	protein_coding	sulfotransferase family 1E member 1 [Source:HGNC Symbol;Acc:HGNC:11377]
ENSG00000198517	4458	2.40965	1.26882	5.4798	143.295	5.06603e-33	3.05203e-31	MAFK	protein_coding	MAF bZIP transcription factor K [Source:HGNC Symbol;Acc:HGNC:6782]
ENSG00000160963	3156	-526.084	-9.03915	-0.279642	143.233	5.2286e-33	3.13928e-31	COL26A1	protein_coding	collagen type XXVI alpha 1 chain [Source:HGNC Symbol;Acc:HGNC:18038]
ENSG00000176387	2674	-9.74653	-3.28489	0.980656	143.022	5.81268e-33	3.47818e-31	HSD11B2	protein_coding	hydroxysteroid 11-beta dehydrogenase 2 [Source:HGNC Symbol;Acc:HGNC:5209]
ENSG00000160221	7952	15.6836	3.97119	0.570938	142.882	6.23636e-33	3.71914e-31	GATD3A	protein_coding	glutamine amidotransferase like class 1 domain containing 3A [Source:HGNC Symbol;Acc:HGNC:1273]
ENSG00000161513	3599	-2.13756	-1.09597	4.79262	142.119	9.15903e-33	5.44378e-31	FDXR	protein_coding	ferredoxin reductase [Source:HGNC Symbol;Acc:HGNC:3642]
ENSG00000064989	6144	-3.3691	-1.75236	2.50986	141.867	1.03981e-32	6.15959e-31	CALCRL	protein_coding	calcitonin receptor like receptor [Source:HGNC Symbol;Acc:HGNC:16709]
ENSG00000129946	4131	-9.18251	-3.19889	1.34153	141.361	1.34155e-32	7.9205e-31	SHC2	protein_coding	SHC adaptor protein 2 [Source:HGNC Symbol;Acc:HGNC:29869]
ENSG00000185022	5615	2.29976	1.20148	5.41461	141.329	1.36366e-32	8.02428e-31	MAFF	protein_coding	MAF bZIP transcription factor F [Source:HGNC Symbol;Acc:HGNC:6780]
ENSG00000153531	10924	3.72095	1.89567	2.8847	141.209	1.44823e-32	8.49373e-31	ADPRHL1	protein_coding	ADP-ribosylhydrolase like 1 [Source:HGNC Symbol;Acc:HGNC:21303]
ENSG00000138131	3653	-2.35016	-1.23276	4.61496	140.807	1.77276e-32	1.03628e-30	LOXL4	protein_coding	lysyl oxidase like 4 [Source:HGNC Symbol;Acc:HGNC:17171]
ENSG00000196154	1025	-5.86494	-2.55212	2.41982	140.312	2.27541e-32	1.32572e-30	S100A4	protein_coding	S100 calcium binding protein A4 [Source:HGNC Symbol;Acc:HGNC:10494]
ENSG00000105538	4149	-9.75128	-3.28559	0.799538	140.27	2.32335e-32	1.34922e-30	RASIP1	protein_coding	Ras interacting protein 1 [Source:HGNC Symbol;Acc:HGNC:24716]
ENSG00000166073	5119	2.11025	1.07741	6.60099	139.775	2.98069e-32	1.72529e-30	GPR176	protein_coding	G protein-coupled receptor 176 [Source:HGNC Symbol;Acc:HGNC:32370]
ENSG00000126218	2356	-4.98768	-2.31837	1.9498	139.574	3.29816e-32	1.90284e-30	F10	protein_coding	coagulation factor X [Source:HGNC Symbol;Acc:HGNC:3528]
ENSG00000128266	3840	4.94884	2.30709	1.75127	139.088	4.21437e-32	2.42354e-30	GNAZ	protein_coding	G protein subunit alpha z [Source:HGNC Symbol;Acc:HGNC:4395]
ENSG00000152217	14014	-2.70932	-1.43793	3.6379	139.046	4.30398e-32	2.46706e-30	SETBP1	protein_coding	SET binding protein 1 [Source:HGNC Symbol;Acc:HGNC:15573]
ENSG00000140545	6837	2.36115	1.23949	9.0409	138.555	5.51213e-32	3.14938e-30	MFGE8	protein_coding	milk fat globule EGF and factor V/VIII domain containing [Source:HGNC Symbol;Acc:HGNC:7036]
ENSG00000169860	6747	-20.7254	-4.37333	0.152855	138.448	5.81646e-32	3.31258e-30	P2RY1	protein_coding	purinergic receptor P2Y1 [Source:HGNC Symbol;Acc:HGNC:8539]
ENSG00000115129	2312	-2.33411	-1.22287	4.79873	138.25	6.42662e-32	3.64834e-30	TP53I3	protein_coding	tumor protein p53 inducible protein 3 [Source:HGNC Symbol;Acc:HGNC:19373]
ENSG00000154188	7128	2.8919	1.53202	2.85001	138.046	7.1225e-32	4.03047e-30	ANGPT1	protein_coding	angiopoietin 1 [Source:HGNC Symbol;Acc:HGNC:484]
ENSG00000038427	14831	-2.69578	-1.4307	7.53792	137.194	1.09376e-31	6.16963e-30	VCAN	protein_coding	versican [Source:HGNC Symbol;Acc:HGNC:2464]
ENSG00000113209	3408	-7.1856	-2.84511	0.977088	136.932	1.24774e-31	7.01585e-30	PCDHB5	protein_coding	protocadherin beta 5 [Source:HGNC Symbol;Acc:HGNC:8690]
ENSG00000008083	6015	2.13668	1.09537	5.83398	136.753	1.3657e-31	7.65481e-30	JARID2	protein_coding	jumonji and AT-rich interaction domain containing 2 [Source:HGNC Symbol;Acc:HGNC:6196]
ENSG00000167996	2030	2.35026	1.23282	10.3031	136.369	1.65672e-31	9.2567e-30	FTH1	protein_coding	ferritin heavy chain 1 [Source:HGNC Symbol;Acc:HGNC:3976]
ENSG00000144802	5902	2.66427	1.41374	5.2399	136.105	1.89292e-31	1.05322e-29	NFKBIZ	protein_coding	NFKB inhibitor zeta [Source:HGNC Symbol;Acc:HGNC:29805]
ENSG00000170962	4266	-3.67164	-1.87643	2.19731	136.1	1.89689e-31	1.05322e-29	PDGFD	protein_coding	platelet derived growth factor D [Source:HGNC Symbol;Acc:HGNC:30620]
ENSG00000007038	1967	-80.3538	-6.32829	-0.335976	135.555	2.49701e-31	1.3821e-29	PRSS21	protein_coding	serine protease 21 [Source:HGNC Symbol;Acc:HGNC:9485]
ENSG00000121895	2562	14.8211	3.88958	0.589594	135.487	2.58415e-31	1.42587e-29	TMEM156	protein_coding	transmembrane protein 156 [Source:HGNC Symbol;Acc:HGNC:26260]
ENSG00000147180	5004	-3.50794	-1.81062	2.14174	135.332	2.79286e-31	1.53625e-29	ZNF711	protein_coding	zinc finger protein 711 [Source:HGNC Symbol;Acc:HGNC:13128]
ENSG00000149451	5834	-2.97835	-1.57451	6.28688	134.742	3.76052e-31	2.06212e-29	ADAM33	protein_coding	ADAM metallopeptidase domain 33 [Source:HGNC Symbol;Acc:HGNC:15478]
ENSG00000005513	4432	-13.1196	-3.71365	0.378628	134.711	3.81827e-31	2.08732e-29	SOX8	protein_coding	SRY-box transcription factor 8 [Source:HGNC Symbol;Acc:HGNC:11203]
ENSG00000103742	7764	-3.23622	-1.69431	4.37988	134.581	4.07786e-31	2.22237e-29	IGDCC4	protein_coding	immunoglobulin superfamily DCC subclass member 4 [Source:HGNC Symbol;Acc:HGNC:13770]
ENSG00000163659	5048	1.98721	0.990744	6.65556	134.49	4.26868e-31	2.31923e-29	TIPARP	protein_coding	TCDD inducible poly(ADP-ribose) polymerase [Source:HGNC Symbol;Acc:HGNC:23696]
ENSG00000164418	7375	3.21345	1.68412	2.549	134.209	4.91721e-31	2.66342e-29	GRIK2	protein_coding	glutamate ionotropic receptor kainate type subunit 2 [Source:HGNC Symbol;Acc:HGNC:4580]
ENSG00000116132	8246	2.02655	1.01903	7.32862	134.069	5.27584e-31	2.84896e-29	PRRX1	protein_coding	paired related homeobox 1 [Source:HGNC Symbol;Acc:HGNC:9142]
ENSG00000130821	5498	2.36989	1.24482	5.27835	133.777	6.11281e-31	3.29088e-29	SLC6A8	protein_coding	solute carrier family 6 member 8 [Source:HGNC Symbol;Acc:HGNC:11055]
ENSG00000146197	7356	3.00792	1.58877	4.53762	133.227	8.06261e-31	4.32742e-29	SCUBE3	protein_coding	signal peptide, CUB domain and EGF like domain containing 3 [Source:HGNC Symbol;Acc:HGNC:13655]
ENSG00000162849	14403	-3.19598	-1.67626	3.7775	132.738	1.03168e-30	5.52057e-29	KIF26B	protein_coding	kinesin family member 26B [Source:HGNC Symbol;Acc:HGNC:25484]
ENSG00000184254	5772	2.39248	1.25851	6.873	132.347	1.25645e-30	6.70306e-29	ALDH1A3	protein_coding	aldehyde dehydrogenase 1 family member A3 [Source:HGNC Symbol;Acc:HGNC:409]
ENSG00000120129	2019	2.0935	1.06592	7.63731	131.282	2.14819e-30	1.13983e-28	DUSP1	protein_coding	dual specificity phosphatase 1 [Source:HGNC Symbol;Acc:HGNC:3064]
ENSG00000185950	8138	2.16496	1.11434	6.17076	131.281	2.14941e-30	1.13983e-28	IRS2	protein_coding	insulin receptor substrate 2 [Source:HGNC Symbol;Acc:HGNC:6126]
ENSG00000163110	11090	2.21189	1.14528	7.43276	131.032	2.43655e-30	1.28824e-28	PDLIM5	protein_coding	PDZ and LIM domain 5 [Source:HGNC Symbol;Acc:HGNC:17468]
ENSG00000183688	3621	2.11798	1.08269	6.39933	131.026	2.44431e-30	1.2885e-28	RFLNB	protein_coding	refilin B [Source:HGNC Symbol;Acc:HGNC:28705]
ENSG00000133475	2367	459.425	8.84368	-0.474068	128.634	8.15691e-30	4.2871e-28	GGT2	protein_coding	gamma-glutamyltransferase 2 [Source:HGNC Symbol;Acc:HGNC:4251]
ENSG00000221890	5784	-2.36684	-1.24296	5.80325	128.456	8.91993e-30	4.67425e-28	NPTXR	protein_coding	neuronal pentraxin receptor [Source:HGNC Symbol;Acc:HGNC:7954]
ENSG00000115414	17315	3.34397	1.74156	14.8765	128.404	9.15535e-30	4.78347e-28	FN1	protein_coding	fibronectin 1 [Source:HGNC Symbol;Acc:HGNC:3778]
ENSG00000229847	8824	-2.86239	-1.51722	3.28724	127.998	1.12331e-29	5.85178e-28	EMX2OS	lncRNA	EMX2 opposite strand/antisense RNA [Source:HGNC Symbol;Acc:HGNC:18511]
ENSG00000127399	2735	-3.71897	-1.8949	2.33843	127.755	1.2698e-29	6.5955e-28	LRRC61	protein_coding	leucine rich repeat containing 61 [Source:HGNC Symbol;Acc:HGNC:21704]
ENSG00000093072	5800	-23.5246	-4.5561	0.0911111	127.507	1.43908e-29	7.45293e-28	ADA2	protein_coding	adenosine deaminase 2 [Source:HGNC Symbol;Acc:HGNC:1839]
ENSG00000101096	8286	4.66665	2.22239	2.62999	127.234	1.65109e-29	8.52596e-28	NFATC2	protein_coding	nuclear factor of activated T cells 2 [Source:HGNC Symbol;Acc:HGNC:7776]
ENSG00000130720	3831	2.82262	1.49703	4.23919	127.166	1.70868e-29	8.79772e-28	FIBCD1	protein_coding	fibrinogen C domain containing 1 [Source:HGNC Symbol;Acc:HGNC:25922]
ENSG00000170370	3262	-3.46223	-1.7917	2.18469	126.938	1.91677e-29	9.84021e-28	EMX2	protein_coding	empty spiracles homeobox 2 [Source:HGNC Symbol;Acc:HGNC:3341]
ENSG00000255690	4935	-13.5947	-3.76497	0.742508	126.932	1.92226e-29	9.84021e-28	TRIL	protein_coding	TLR4 interactor with leucine rich repeats [Source:HGNC Symbol;Acc:HGNC:22200]
ENSG00000107159	1670	6.91253	2.78921	1.79899	126.837	2.01686e-29	1.02947e-27	CA9	protein_coding	carbonic anhydrase 9 [Source:HGNC Symbol;Acc:HGNC:1383]
ENSG00000164379	2309	16.9341	4.08186	0.15681	126.612	2.25938e-29	1.14995e-27	FOXQ1	protein_coding	forkhead box Q1 [Source:HGNC Symbol;Acc:HGNC:20951]
ENSG00000197457	3032	-1.96342	-0.973368	5.61987	126.48	2.414e-29	1.22512e-27	STMN3	protein_coding	stathmin 3 [Source:HGNC Symbol;Acc:HGNC:15926]
ENSG00000137573	9404	-1.94912	-0.962819	7.52711	126.118	2.89775e-29	1.46643e-27	SULF1	protein_coding	sulfatase 1 [Source:HGNC Symbol;Acc:HGNC:20391]
ENSG00000074181	9394	2.10994	1.0772	6.78183	126.059	2.98487e-29	1.50621e-27	NOTCH3	protein_coding	notch receptor 3 [Source:HGNC Symbol;Acc:HGNC:7883]
ENSG00000132274	6020	-2.41857	-1.27416	5.33113	125.685	3.60313e-29	1.81303e-27	TRIM22	protein_coding	tripartite motif containing 22 [Source:HGNC Symbol;Acc:HGNC:16379]
ENSG00000127863	5113	-2.25609	-1.17382	3.80951	124.667	6.02044e-29	3.02079e-27	TNFRSF19	protein_coding	TNF receptor superfamily member 19 [Source:HGNC Symbol;Acc:HGNC:11915]
ENSG00000169439	4536	-1.88688	-0.916	5.44414	124.382	6.9506e-29	3.47765e-27	SDC2	protein_coding	syndecan 2 [Source:HGNC Symbol;Acc:HGNC:10659]
ENSG00000196208	12361	-3.22318	-1.68849	2.54574	123.472	1.09903e-28	5.4834e-27	GREB1	protein_coding	growth regulating estrogen receptor binding 1 [Source:HGNC Symbol;Acc:HGNC:24885]
ENSG00000119922	4101	-2.32278	-1.21585	3.65608	123.466	1.10281e-28	5.48677e-27	IFIT2	protein_coding	interferon induced protein with tetratricopeptide repeats 2 [Source:HGNC Symbol;Acc:HGNC:5409]
ENSG00000138080	3958	-1.90605	-0.930586	8.23241	123.318	1.18786e-28	5.89338e-27	EMILIN1	protein_coding	elastin microfibril interfacer 1 [Source:HGNC Symbol;Acc:HGNC:19880]
ENSG00000065833	3371	2.02416	1.01732	4.7708	122.69	1.63033e-28	8.06602e-27	ME1	protein_coding	malic enzyme 1 [Source:HGNC Symbol;Acc:HGNC:6983]
ENSG00000020577	12170	1.94933	0.962977	5.53175	122.445	1.84465e-28	9.10097e-27	SAMD4A	protein_coding	sterile alpha motif domain containing 4A [Source:HGNC Symbol;Acc:HGNC:23023]
ENSG00000171951	2719	-2.65102	-1.40655	4.18481	121.529	2.92719e-28	1.44018e-26	SCG2	protein_coding	secretogranin II [Source:HGNC Symbol;Acc:HGNC:10575]
ENSG00000112769	11575	2.24234	1.165	6.52703	121.126	3.58613e-28	1.75949e-26	LAMA4	protein_coding	laminin subunit alpha 4 [Source:HGNC Symbol;Acc:HGNC:6484]
ENSG00000236453	1064	2.94377	1.55767	2.60536	120.389	5.20033e-28	2.54443e-26		lncRNA	novel transcript
ENSG00000147408	6580	2.23021	1.15718	4.3063	120.369	5.25214e-28	2.5627e-26	CSGALNACT1	protein_coding	chondroitin sulfate N-acetylgalactosaminyltransferase 1 [Source:HGNC Symbol;Acc:HGNC:24290]
ENSG00000140945	11187	1.83703	0.877375	7.28936	120.345	5.3152e-28	2.58634e-26	CDH13	protein_coding	cadherin 13 [Source:HGNC Symbol;Acc:HGNC:1753]
ENSG00000180044	2718	-2.71647	-1.44174	3.52811	120.12	5.95528e-28	2.88986e-26	C3orf80	protein_coding	chromosome 3 open reading frame 80 [Source:HGNC Symbol;Acc:HGNC:40048]
ENSG00000197461	4151	3.16697	1.66311	3.8236	119.995	6.34059e-28	3.06843e-26	PDGFA	protein_coding	platelet derived growth factor subunit A [Source:HGNC Symbol;Acc:HGNC:8799]
ENSG00000186493	1925	84.2766	6.39706	-0.268974	119.702	7.35051e-28	3.54747e-26	C5orf38	protein_coding	chromosome 5 open reading frame 38 [Source:HGNC Symbol;Acc:HGNC:24226]
ENSG00000211767	49	-52.347	-5.71003	-0.387304	119.558	7.90546e-28	3.80493e-26	TRBJ2-3	TR_J_gene	T cell receptor beta joining 2-3 [Source:HGNC Symbol;Acc:HGNC:12171]
ENSG00000147883	4058	-1.86631	-0.90019	6.37091	117.853	1.86758e-27	8.9644e-26	CDKN2B	protein_coding	cyclin dependent kinase inhibitor 2B [Source:HGNC Symbol;Acc:HGNC:1788]
ENSG00000087086	878	2.22142	1.15148	10.7873	117.576	2.14661e-27	1.02759e-25	FTL	protein_coding	ferritin light chain [Source:HGNC Symbol;Acc:HGNC:3999]
ENSG00000143995	10934	-1.87587	-0.907562	6.07305	117.487	2.24545e-27	1.07201e-25	MEIS1	protein_coding	Meis homeobox 1 [Source:HGNC Symbol;Acc:HGNC:7000]
ENSG00000168918	8681	-4.77072	-2.25421	1.81141	117.396	2.3513e-27	1.11952e-25	INPP5D	protein_coding	inositol polyphosphate-5-phosphatase D [Source:HGNC Symbol;Acc:HGNC:6079]
ENSG00000164659	8115	-14.6282	-3.87068	0.257517	117.367	2.38573e-27	1.13287e-25	ELAPOR2	protein_coding	endosome-lysosome associated apoptosis and autophagy regulator family member 2 [Source:HGNC Symbol;Acc:HGNC:21945]
ENSG00000163071	4941	-2.47267	-1.30607	3.45479	117.158	2.65086e-27	1.2554e-25	SPATA18	protein_coding	spermatogenesis associated 18 [Source:HGNC Symbol;Acc:HGNC:29579]
ENSG00000076716	4960	1.92266	0.943103	5.15706	116.664	3.40003e-27	1.6059e-25	GPC4	protein_coding	glypican 4 [Source:HGNC Symbol;Acc:HGNC:4452]
ENSG00000087245	4933	-2.13357	-1.09327	10.5713	116.313	4.05813e-27	1.91164e-25	MMP2	protein_coding	matrix metallopeptidase 2 [Source:HGNC Symbol;Acc:HGNC:7166]
ENSG00000169508	1700	6.8792	2.78224	0.767273	116.036	4.6667e-27	2.1876e-25	GPR183	protein_coding	G protein-coupled receptor 183 [Source:HGNC Symbol;Acc:HGNC:3128]
ENSG00000213694	8754	1.96429	0.974007	7.34188	116.035	4.66865e-27	2.1876e-25	S1PR3	protein_coding	sphingosine-1-phosphate receptor 3 [Source:HGNC Symbol;Acc:HGNC:3167]
ENSG00000186891	1370	-107.694	-6.75079	-0.643393	115.524	6.04345e-27	2.82431e-25	TNFRSF18	protein_coding	TNF receptor superfamily member 18 [Source:HGNC Symbol;Acc:HGNC:11914]
ENSG00000143196	1786	-1.94274	-0.958092	5.10724	115.44	6.30433e-27	2.93848e-25	DPT	protein_coding	dermatopontin [Source:HGNC Symbol;Acc:HGNC:3011]
ENSG00000185339	3122	-2.58371	-1.36944	4.21517	115.284	6.8191e-27	3.17008e-25	TCN2	protein_coding	transcobalamin 2 [Source:HGNC Symbol;Acc:HGNC:11653]
ENSG00000179862	1316	2.23115	1.15779	3.96292	115.191	7.14622e-27	3.31345e-25	CITED4	protein_coding	Cbp/p300 interacting transactivator with Glu/Asp rich carboxy-terminal domain 4 [Source:HGNC Symbol;Acc:HGNC:18696]
ENSG00000182871	8525	-1.88308	-0.913093	8.29211	115.123	7.39692e-27	3.42074e-25	COL18A1	protein_coding	collagen type XVIII alpha 1 chain [Source:HGNC Symbol;Acc:HGNC:2195]
ENSG00000117394	4724	1.81964	0.863651	6.00749	114.678	9.2549e-27	4.26882e-25	SLC2A1	protein_coding	solute carrier family 2 member 1 [Source:HGNC Symbol;Acc:HGNC:11005]
ENSG00000181019	3254	2.0319	1.02283	7.3077	114.669	9.29932e-27	4.27817e-25	NQO1	protein_coding	NAD(P)H quinone dehydrogenase 1 [Source:HGNC Symbol;Acc:HGNC:2874]
ENSG00000108821	9819	-2.48719	-1.31452	12.9474	114.461	1.03301e-26	4.74006e-25	COL1A1	protein_coding	collagen type I alpha 1 chain [Source:HGNC Symbol;Acc:HGNC:2197]
ENSG00000115919	17600	3.42351	1.77548	2.08778	114.384	1.07376e-26	4.91431e-25	KYNU	protein_coding	kynureninase [Source:HGNC Symbol;Acc:HGNC:6469]
ENSG00000123094	7619	2.18969	1.13073	7.31944	114.247	1.15042e-26	5.2516e-25	RASSF8	protein_coding	Ras association domain family member 8 [Source:HGNC Symbol;Acc:HGNC:13232]
ENSG00000065882	9032	2.22844	1.15603	6.94065	114.215	1.16946e-26	5.32482e-25	TBC1D1	protein_coding	TBC1 domain family member 1 [Source:HGNC Symbol;Acc:HGNC:11578]
ENSG00000105376	3906	2.40715	1.26733	5.77979	114.107	1.23438e-26	5.60597e-25	ICAM5	protein_coding	intercellular adhesion molecule 5 [Source:HGNC Symbol;Acc:HGNC:5348]
ENSG00000138356	5556	2.07704	1.05453	6.53426	113.714	1.50504e-26	6.8177e-25	AOX1	protein_coding	aldehyde oxidase 1 [Source:HGNC Symbol;Acc:HGNC:553]
ENSG00000140563	12978	2.97523	1.573	2.50284	113.646	1.55746e-26	7.03716e-25	MCTP2	protein_coding	multiple C2 and transmembrane domain containing 2 [Source:HGNC Symbol;Acc:HGNC:25636]
ENSG00000138135	1686	-22.1766	-4.47096	0.295626	113.623	1.57611e-26	7.10333e-25	CH25H	protein_coding	cholesterol 25-hydroxylase [Source:HGNC Symbol;Acc:HGNC:1907]
ENSG00000130592	5399	-8.16838	-3.03005	0.837053	113.352	1.80653e-26	8.12115e-25	LSP1	protein_coding	lymphocyte specific protein 1 [Source:HGNC Symbol;Acc:HGNC:6707]
ENSG00000180155	5022	-2.52283	-1.33504	2.92243	113.135	2.0161e-26	9.04028e-25	LYNX1	protein_coding	Ly6/neurotoxin 1 [Source:HGNC Symbol;Acc:HGNC:29604]
ENSG00000172348	3712	-3.21099	-1.68302	2.96254	113.111	2.03993e-26	9.12407e-25	RCAN2	protein_coding	regulator of calcineurin 2 [Source:HGNC Symbol;Acc:HGNC:3041]
ENSG00000152661	3037	-1.88756	-0.916524	8.1544	112.944	2.21926e-26	9.90115e-25	GJA1	protein_coding	gap junction protein alpha 1 [Source:HGNC Symbol;Acc:HGNC:4274]
ENSG00000186815	8728	1.96577	0.975095	6.42934	112.661	2.56043e-26	1.13945e-24	TPCN1	protein_coding	two pore segment channel 1 [Source:HGNC Symbol;Acc:HGNC:18182]
ENSG00000165757	9515	2.34107	1.22717	5.39376	112.131	3.34402e-26	1.48444e-24	JCAD	protein_coding	junctional cadherin 5 associated [Source:HGNC Symbol;Acc:HGNC:29283]
ENSG00000143786	6386	-1.94552	-0.960158	5.39312	112.022	3.53368e-26	1.56471e-24	CNIH3	protein_coding	cornichon family AMPA receptor auxiliary protein 3 [Source:HGNC Symbol;Acc:HGNC:26802]
ENSG00000147872	5086	1.80774	0.854188	6.90922	111.738	4.07822e-26	1.80133e-24	PLIN2	protein_coding	perilipin 2 [Source:HGNC Symbol;Acc:HGNC:248]
ENSG00000145569	4074	-2.10099	-1.07107	4.26781	111.35	4.95978e-26	2.18527e-24	OTULINL	protein_coding	OTU deubiquitinase with linear linkage specificity like [Source:HGNC Symbol;Acc:HGNC:25629]
ENSG00000105825	2663	2.31484	1.21091	9.14488	110.951	6.06483e-26	2.66552e-24	TFPI2	protein_coding	tissue factor pathway inhibitor 2 [Source:HGNC Symbol;Acc:HGNC:11761]
ENSG00000154217	7819	2.09306	1.06561	4.01689	110.398	8.01685e-26	3.50604e-24	PITPNC1	protein_coding	phosphatidylinositol transfer protein cytoplasmic 1 [Source:HGNC Symbol;Acc:HGNC:21045]
ENSG00000182492	2453	1.97238	0.979938	8.86788	110.402	7.99875e-26	3.50604e-24	BGN	protein_coding	biglycan [Source:HGNC Symbol;Acc:HGNC:1044]
ENSG00000026559	5437	2.1483	1.10319	4.24042	110.339	8.25824e-26	3.60271e-24	KCNG1	protein_coding	potassium voltage-gated channel modifier subfamily G member 1 [Source:HGNC Symbol;Acc:HGNC:6248]
ENSG00000219438	3173	4.13368	2.04743	1.4197	109.96	9.9977e-26	4.35084e-24	TAFA5	protein_coding	TAFA chemokine like family member 5 [Source:HGNC Symbol;Acc:HGNC:21592]
ENSG00000184500	4429	-2.06496	-1.04612	4.68823	109.924	1.01796e-25	4.41915e-24	PROS1	protein_coding	protein S [Source:HGNC Symbol;Acc:HGNC:9456]
ENSG00000084112	14537	2.01148	1.00826	7.24141	109.789	1.09021e-25	4.72122e-24	SSH1	protein_coding	slingshot protein phosphatase 1 [Source:HGNC Symbol;Acc:HGNC:30579]
ENSG00000102271	5818	-2.13902	-1.09695	4.42887	109.535	1.23928e-25	5.32787e-24	KLHL4	protein_coding	kelch like family member 4 [Source:HGNC Symbol;Acc:HGNC:6355]
ENSG00000164056	3963	-4.18644	-2.06572	2.76957	109.534	1.23932e-25	5.32787e-24	SPRY1	protein_coding	sprouty RTK signaling antagonist 1 [Source:HGNC Symbol;Acc:HGNC:11269]
ENSG00000184588	8644	2.22573	1.15428	4.36521	109.536	1.23857e-25	5.32787e-24	PDE4B	protein_coding	phosphodiesterase 4B [Source:HGNC Symbol;Acc:HGNC:8781]
ENSG00000113212	3765	-12.3164	-3.62251	0.0881425	109.086	1.55386e-25	6.66393e-24	PCDHB7	protein_coding	protocadherin beta 7 [Source:HGNC Symbol;Acc:HGNC:8692]
ENSG00000172164	6747	2.2959	1.19906	3.60584	108.743	1.84779e-25	7.90534e-24	SNTB1	protein_coding	syntrophin beta 1 [Source:HGNC Symbol;Acc:HGNC:11168]
ENSG00000262708	594	37.7228	5.23736	-0.0132694	108.604	1.98177e-25	8.45809e-24		processed_pseudogene	BCL2-associated athanogene (BAG1) pseudogene
ENSG00000080823	10996	2.28236	1.19052	5.41839	108.557	2.0294e-25	8.64055e-24	MOK	protein_coding	MOK protein kinase [Source:HGNC Symbol;Acc:HGNC:9833]
ENSG00000146374	3179	-21.4803	-4.42494	-0.19064	107.95	2.75688e-25	1.17098e-23	RSPO3	protein_coding	R-spondin 3 [Source:HGNC Symbol;Acc:HGNC:20866]
ENSG00000169271	784	108.458	6.761	-0.671038	107.741	3.06232e-25	1.29761e-23	HSPB3	protein_coding	heat shock protein family B (small) member 3 [Source:HGNC Symbol;Acc:HGNC:5248]
ENSG00000168306	3859	-4.34101	-2.11803	1.75273	107.173	4.0797e-25	1.72457e-23	ACOX2	protein_coding	acyl-CoA oxidase 2 [Source:HGNC Symbol;Acc:HGNC:120]
ENSG00000149289	9719	2.00842	1.00606	5.39648	106.991	4.47298e-25	1.88632e-23	ZC3H12C	protein_coding	zinc finger CCCH-type containing 12C [Source:HGNC Symbol;Acc:HGNC:29362]
ENSG00000196628	27828	-1.78042	-0.832217	5.67584	106.506	5.7133e-25	2.40366e-23	TCF4	protein_coding	transcription factor 4 [Source:HGNC Symbol;Acc:HGNC:11634]
ENSG00000171246	6703	12.4066	3.63304	0.863216	106.451	5.87376e-25	2.46531e-23	NPTX1	protein_coding	neuronal pentraxin 1 [Source:HGNC Symbol;Acc:HGNC:7952]
ENSG00000157873	6219	-2.85656	-1.51428	3.22321	106.122	6.93286e-25	2.90295e-23	TNFRSF14	protein_coding	TNF receptor superfamily member 14 [Source:HGNC Symbol;Acc:HGNC:11912]
ENSG00000101825	9793	-2.25855	-1.1754	6.18068	105.924	7.66245e-25	3.20088e-23	MXRA5	protein_coding	matrix remodeling associated 5 [Source:HGNC Symbol;Acc:HGNC:7539]
ENSG00000064205	4981	-14.3873	-3.84673	0.0963232	105.696	8.59658e-25	3.58265e-23	CCN5	protein_coding	cellular communication network factor 5 [Source:HGNC Symbol;Acc:HGNC:12770]
ENSG00000198768	3942	2.03215	1.023	5.49343	105.377	1.00952e-24	4.19734e-23	APCDD1L	protein_coding	APC down-regulated 1 like [Source:HGNC Symbol;Acc:HGNC:26892]
ENSG00000158186	6365	2.0293	1.02099	4.99047	105.151	1.13167e-24	4.69416e-23	MRAS	protein_coding	muscle RAS oncogene homolog [Source:HGNC Symbol;Acc:HGNC:7227]
ENSG00000122420	4714	2.02811	1.02013	4.57322	104.736	1.39558e-24	5.77535e-23	PTGFR	protein_coding	prostaglandin F receptor [Source:HGNC Symbol;Acc:HGNC:9600]
ENSG00000162654	6127	-4.56847	-2.19171	1.91938	104.721	1.40607e-24	5.80521e-23	GBP4	protein_coding	guanylate binding protein 4 [Source:HGNC Symbol;Acc:HGNC:20480]
ENSG00000198121	4159	1.90745	0.931643	6.90446	104.56	1.52513e-24	6.28212e-23	LPAR1	protein_coding	lysophosphatidic acid receptor 1 [Source:HGNC Symbol;Acc:HGNC:3166]
ENSG00000165030	2085	1.97157	0.979347	5.64557	104.481	1.58702e-24	6.52186e-23	NFIL3	protein_coding	nuclear factor, interleukin 3 regulated [Source:HGNC Symbol;Acc:HGNC:7787]
ENSG00000064886	3295	9.95322	3.31516	1.24925	104.47	1.59594e-24	6.54335e-23	CHI3L2	protein_coding	chitinase 3 like 2 [Source:HGNC Symbol;Acc:HGNC:1933]
ENSG00000159674	6013	-1.94211	-0.957626	8.03731	104.346	1.69894e-24	6.94958e-23	SPON2	protein_coding	spondin 2 [Source:HGNC Symbol;Acc:HGNC:11253]
ENSG00000141622	11419	-359.388	-8.4894	-0.792622	104.181	1.84639e-24	7.53531e-23	RNF165	protein_coding	ring finger protein 165 [Source:HGNC Symbol;Acc:HGNC:31696]
ENSG00000143878	2372	2.08936	1.06306	8.1245	103.987	2.03662e-24	8.29257e-23	RHOB	protein_coding	ras homolog family member B [Source:HGNC Symbol;Acc:HGNC:668]
ENSG00000160179	6121	-11.4744	-3.52035	0.319679	103.591	2.48649e-24	1.01011e-22	ABCG1	protein_coding	ATP binding cassette subfamily G member 1 [Source:HGNC Symbol;Acc:HGNC:73]
ENSG00000155962	2840	-9.82198	-3.29601	0.251627	103.585	2.49453e-24	1.01106e-22	CLIC2	protein_coding	chloride intracellular channel 2 [Source:HGNC Symbol;Acc:HGNC:2063]
ENSG00000108688	863	-4.17113	-2.06044	2.42567	103.013	3.32952e-24	1.3464e-22	CCL7	protein_coding	C-C motif chemokine ligand 7 [Source:HGNC Symbol;Acc:HGNC:10634]
ENSG00000183578	2280	2.08157	1.05767	4.2607	102.96	3.41921e-24	1.37952e-22	TNFAIP8L3	protein_coding	TNF alpha induced protein 8 like 3 [Source:HGNC Symbol;Acc:HGNC:20620]
ENSG00000138166	2615	1.76299	0.818027	6.17524	102.833	3.64715e-24	1.46814e-22	DUSP5	protein_coding	dual specificity phosphatase 5 [Source:HGNC Symbol;Acc:HGNC:3071]
ENSG00000164039	3383	-2.74697	-1.45784	4.02859	102.671	3.9569e-24	1.58922e-22	BDH2	protein_coding	3-hydroxybutyrate dehydrogenase 2 [Source:HGNC Symbol;Acc:HGNC:32389]
ENSG00000197614	3876	31.2337	4.96503	-0.263695	102.367	4.61319e-24	1.84862e-22	MFAP5	protein_coding	microfibril associated protein 5 [Source:HGNC Symbol;Acc:HGNC:29673]
ENSG00000175920	4031	-15.6564	-3.96868	0.466114	101.821	6.07742e-24	2.42987e-22	DOK7	protein_coding	docking protein 7 [Source:HGNC Symbol;Acc:HGNC:26594]
ENSG00000162702	4895	1.89789	0.924396	5.77197	101.015	9.12756e-24	3.64115e-22	ZNF281	protein_coding	zinc finger protein 281 [Source:HGNC Symbol;Acc:HGNC:13075]
ENSG00000270885	3502	3.06684	1.61675	2.88829	100.783	1.02645e-23	4.08551e-22	RASL10B	protein_coding	RAS like family 10 member B [Source:HGNC Symbol;Acc:HGNC:30295]
ENSG00000145506	2885	-45.4372	-5.5058	-0.322702	100.661	1.09127e-23	4.33378e-22	NKD2	protein_coding	NKD inhibitor of WNT signaling pathway 2 [Source:HGNC Symbol;Acc:HGNC:17046]
ENSG00000113739	6128	2.0326	1.02333	6.36666	100.305	1.30624e-23	5.17588e-22	STC2	protein_coding	stanniocalcin 2 [Source:HGNC Symbol;Acc:HGNC:11374]
ENSG00000101335	2821	1.98695	0.990556	7.41927	100.046	1.48895e-23	5.88666e-22	MYL9	protein_coding	myosin light chain 9 [Source:HGNC Symbol;Acc:HGNC:15754]
ENSG00000138411	23683	2.89407	1.5331	2.76921	99.9594	1.55551e-23	6.13611e-22	HECW2	protein_coding	HECT, C2 and WW domain containing E3 ubiquitin protein ligase 2 [Source:HGNC Symbol;Acc:HGNC:29853]
ENSG00000115594	7083	-1.8098	-0.85583	8.11411	99.7583	1.72174e-23	6.77677e-22	IL1R1	protein_coding	interleukin 1 receptor type 1 [Source:HGNC Symbol;Acc:HGNC:5993]
ENSG00000110328	3627	2.3504	1.23291	3.52658	99.4654	1.99617e-23	7.83951e-22	GALNT18	protein_coding	polypeptide N-acetylgalactosaminyltransferase 18 [Source:HGNC Symbol;Acc:HGNC:30488]
ENSG00000163956	8724	-1.87005	-0.903079	7.23658	99.4495	2.01229e-23	7.88532e-22	LRPAP1	protein_coding	LDL receptor related protein associated protein 1 [Source:HGNC Symbol;Acc:HGNC:6701]
ENSG00000088756	11910	-2.53983	-1.34473	2.74951	99.2068	2.27465e-23	8.89373e-22	ARHGAP28	protein_coding	Rho GTPase activating protein 28 [Source:HGNC Symbol;Acc:HGNC:25509]
ENSG00000081803	6351	-3.2281	-1.69069	2.51538	99.0775	2.42813e-23	9.47291e-22	CADPS2	protein_coding	calcium dependent secretion activator 2 [Source:HGNC Symbol;Acc:HGNC:16018]
ENSG00000129116	10114	1.92633	0.945854	7.72052	99.0198	2.49986e-23	9.73131e-22	PALLD	protein_coding	palladin, cytoskeletal associated protein [Source:HGNC Symbol;Acc:HGNC:17068]
ENSG00000231924	4961	7.95118	2.99117	0.33681	98.3423	3.51972e-23	1.36713e-21	PSG1	protein_coding	pregnancy specific beta-1-glycoprotein 1 [Source:HGNC Symbol;Acc:HGNC:9514]
ENSG00000025434	4533	-2.24899	-1.16928	3.66764	98.285	3.62307e-23	1.4042e-21	NR1H3	protein_coding	nuclear receptor subfamily 1 group H member 3 [Source:HGNC Symbol;Acc:HGNC:7966]
ENSG00000146555	12062	-2.52964	-1.33893	4.77846	98.2767	3.63818e-23	1.40698e-21	SDK1	protein_coding	sidekick cell adhesion molecule 1 [Source:HGNC Symbol;Acc:HGNC:19307]
ENSG00000102359	7548	-1.83393	-0.874938	6.61748	98.1461	3.88622e-23	1.49962e-21	SRPX2	protein_coding	sushi repeat containing protein X-linked 2 [Source:HGNC Symbol;Acc:HGNC:30668]
ENSG00000137033	3253	2.76604	1.46782	3.0479	97.8697	4.46847e-23	1.72055e-21	IL33	protein_coding	interleukin 33 [Source:HGNC Symbol;Acc:HGNC:16028]
ENSG00000172020	2087	-8.84552	-3.14495	0.490504	97.6879	4.89812e-23	1.8819e-21	GAP43	protein_coding	growth associated protein 43 [Source:HGNC Symbol;Acc:HGNC:4140]
ENSG00000196878	4688	2.53051	1.33943	3.03954	97.6729	4.93542e-23	1.89213e-21	LAMB3	protein_coding	laminin subunit beta 3 [Source:HGNC Symbol;Acc:HGNC:6490]
ENSG00000004799	4519	-2.24321	-1.16556	3.19299	97.5225	5.32491e-23	2.03704e-21	PDK4	protein_coding	pyruvate dehydrogenase kinase 4 [Source:HGNC Symbol;Acc:HGNC:8812]
ENSG00000253873	5814	-3.44645	-1.78511	1.75869	97.0337	6.81584e-23	2.60177e-21	PCDHGA11	protein_coding	protocadherin gamma subfamily A, 11 [Source:HGNC Symbol;Acc:HGNC:8698]
ENSG00000105835	9049	1.86468	0.898929	8.63654	96.9507	7.10756e-23	2.70729e-21	NAMPT	protein_coding	nicotinamide phosphoribosyltransferase [Source:HGNC Symbol;Acc:HGNC:30092]
ENSG00000127528	2018	2.13585	1.09481	3.5062	96.771	7.78293e-23	2.95818e-21	KLF2	protein_coding	Kruppel like factor 2 [Source:HGNC Symbol;Acc:HGNC:6347]
ENSG00000135472	6057	-2.41348	-1.27112	3.45719	96.7449	7.88601e-23	2.99094e-21	FAIM2	protein_coding	Fas apoptotic inhibitory molecule 2 [Source:HGNC Symbol;Acc:HGNC:17067]
ENSG00000128340	2532	1.80873	0.854978	5.29893	96.7177	7.99514e-23	3.0194e-21	RAC2	protein_coding	Rac family small GTPase 2 [Source:HGNC Symbol;Acc:HGNC:9802]
ENSG00000177675	5690	5.21779	2.38344	1.04838	96.7205	7.98392e-23	3.0194e-21	CD163L1	protein_coding	CD163 molecule like 1 [Source:HGNC Symbol;Acc:HGNC:30375]
ENSG00000007237	10100	-2.28631	-1.19302	5.87311	96.4211	9.28716e-23	3.49988e-21	GAS7	protein_coding	growth arrest specific 7 [Source:HGNC Symbol;Acc:HGNC:4169]
ENSG00000130775	4621	2.10465	1.07358	3.7082	96.2036	1.03658e-22	3.89808e-21	THEMIS2	protein_coding	thymocyte selection associated family member 2 [Source:HGNC Symbol;Acc:HGNC:16839]
ENSG00000165029	11350	-1.73663	-0.796289	6.00089	95.9086	1.20309e-22	4.51466e-21	ABCA1	protein_coding	ATP binding cassette subfamily A member 1 [Source:HGNC Symbol;Acc:HGNC:29]
ENSG00000255874	6265	4.80198	2.26363	2.00617	95.5755	1.42355e-22	5.33064e-21	PRECSIT	lncRNA	p53 regulated carcinoma associated Stat3 activating long intergenic non-protein coding transcript [Source:HGNC Symbol;Acc:HGNC:27492]
ENSG00000171724	4137	-1.89706	-0.923768	4.90476	95.5575	1.43658e-22	5.35677e-21	VAT1L	protein_coding	vesicle amine transport 1 like [Source:HGNC Symbol;Acc:HGNC:29315]
ENSG00000228203	4648	-298.371	-8.22096	-1.03658	95.5597	1.43501e-22	5.35677e-21	RNF144A-AS1	lncRNA	RNF144A antisense RNA 1 [Source:HGNC Symbol;Acc:HGNC:30963]
ENSG00000175592	1887	1.73638	0.796086	7.40691	95.3875	1.56538e-22	5.82481e-21	FOSL1	protein_coding	FOS like 1, AP-1 transcription factor subunit [Source:HGNC Symbol;Acc:HGNC:13718]
ENSG00000008394	7440	2.04008	1.02863	6.95216	95.068	1.83956e-22	6.83065e-21	MGST1	protein_coding	microsomal glutathione S-transferase 1 [Source:HGNC Symbol;Acc:HGNC:7061]
ENSG00000158859	10334	1.81359	0.858845	5.46252	95.0519	1.85456e-22	6.87195e-21	ADAMTS4	protein_coding	ADAM metallopeptidase with thrombospondin type 1 motif 4 [Source:HGNC Symbol;Acc:HGNC:220]
ENSG00000233452	6011	3.39288	1.76251	2.03663	94.7776	2.13025e-22	7.87704e-21	STXBP5-AS1	lncRNA	STXBP5 antisense RNA 1 [Source:HGNC Symbol;Acc:HGNC:44183]
ENSG00000106772	14656	2.24261	1.16518	5.20511	94.6152	2.31231e-22	8.53243e-21	PRUNE2	protein_coding	prune homolog 2 with BCH domain [Source:HGNC Symbol;Acc:HGNC:25209]
ENSG00000125845	3601	-2.18581	-1.12817	3.37369	94.5302	2.41382e-22	8.88846e-21	BMP2	protein_coding	bone morphogenetic protein 2 [Source:HGNC Symbol;Acc:HGNC:1069]
ENSG00000154263	8405	-5.71868	-2.51568	0.794021	94.1459	2.93105e-22	1.07707e-20	ABCA10	protein_coding	ATP binding cassette subfamily A member 10 [Source:HGNC Symbol;Acc:HGNC:30]
ENSG00000048052	16827	2.18146	1.1253	4.08218	93.5835	3.89413e-22	1.42801e-20	HDAC9	protein_coding	histone deacetylase 9 [Source:HGNC Symbol;Acc:HGNC:14065]
ENSG00000115380	3962	-1.89593	-0.922907	7.17531	93.0516	5.09488e-22	1.86447e-20	EFEMP1	protein_coding	EGF containing fibulin extracellular matrix protein 1 [Source:HGNC Symbol;Acc:HGNC:3218]
ENSG00000187678	6565	1.7684	0.822448	6.75858	92.941	5.38777e-22	1.96759e-20	SPRY4	protein_coding	sprouty RTK signaling antagonist 4 [Source:HGNC Symbol;Acc:HGNC:15533]
ENSG00000090339	3706	1.72145	0.783625	7.63761	92.8925	5.52146e-22	2.01226e-20	ICAM1	protein_coding	intercellular adhesion molecule 1 [Source:HGNC Symbol;Acc:HGNC:5344]
ENSG00000101265	5759	-7.12924	-2.83375	0.484785	92.5642	6.51755e-22	2.37041e-20	RASSF2	protein_coding	Ras association domain family member 2 [Source:HGNC Symbol;Acc:HGNC:9883]
ENSG00000153823	3364	-2.17362	-1.1201	3.9473	92.4596	6.87117e-22	2.4939e-20	PID1	protein_coding	phosphotyrosine interaction domain containing 1 [Source:HGNC Symbol;Acc:HGNC:26084]
ENSG00000168077	4031	-1.79057	-0.840417	5.53136	92.2533	7.62635e-22	2.76233e-20	SCARA3	protein_coding	scavenger receptor class A member 3 [Source:HGNC Symbol;Acc:HGNC:19000]
ENSG00000165194	9756	-5.03308	-2.33144	1.40188	91.9984	8.67472e-22	3.13565e-20	PCDH19	protein_coding	protocadherin 19 [Source:HGNC Symbol;Acc:HGNC:14270]
ENSG00000171533	6433	3.64033	1.86407	2.08722	91.6965	1.01043e-21	3.64497e-20	MAP6	protein_coding	microtubule associated protein 6 [Source:HGNC Symbol;Acc:HGNC:6868]
ENSG00000124440	8371	-8.8385	-3.1438	0.483629	90.3498	1.99566e-21	7.18436e-20	HIF3A	protein_coding	hypoxia inducible factor 3 subunit alpha [Source:HGNC Symbol;Acc:HGNC:15825]
ENSG00000143369	3360	-1.95848	-0.969734	6.47164	90.0947	2.27029e-21	8.15647e-20	ECM1	protein_coding	extracellular matrix protein 1 [Source:HGNC Symbol;Acc:HGNC:3153]
ENSG00000066629	8899	2.08482	1.05992	3.95166	89.8214	2.60656e-21	9.34564e-20	EML1	protein_coding	EMAP like 1 [Source:HGNC Symbol;Acc:HGNC:3330]
ENSG00000111087	4204	-2.7008	-1.43339	2.30291	89.7843	2.65594e-21	9.50342e-20	GLI1	protein_coding	GLI family zinc finger 1 [Source:HGNC Symbol;Acc:HGNC:4317]
ENSG00000129422	12010	-2.40761	-1.2676	4.01432	89.6472	2.84654e-21	1.01649e-19	MTUS1	protein_coding	microtubule associated scaffold protein 1 [Source:HGNC Symbol;Acc:HGNC:29789]
ENSG00000104419	9823	1.71944	0.781941	7.47197	89.4219	3.18984e-21	1.13679e-19	NDRG1	protein_coding	N-myc downstream regulated 1 [Source:HGNC Symbol;Acc:HGNC:7679]
ENSG00000154721	5933	-2.26785	-1.18132	3.0755	89.3872	3.24633e-21	1.1546e-19	JAM2	protein_coding	junctional adhesion molecule 2 [Source:HGNC Symbol;Acc:HGNC:14686]
ENSG00000183160	3189	-1.74041	-0.799428	6.81673	89.2721	3.44073e-21	1.22129e-19	TMEM119	protein_coding	transmembrane protein 119 [Source:HGNC Symbol;Acc:HGNC:27884]
ENSG00000113205	3355	-16.7852	-4.06912	-0.496751	88.1505	6.06605e-21	2.14455e-19	PCDHB3	protein_coding	protocadherin beta 3 [Source:HGNC Symbol;Acc:HGNC:8688]
ENSG00000142632	3745	2.06942	1.04923	4.36654	88.1528	6.05878e-21	2.14455e-19	ARHGEF19	protein_coding	Rho guanine nucleotide exchange factor 19 [Source:HGNC Symbol;Acc:HGNC:26604]
ENSG00000198814	5359	1.78175	0.833298	5.28113	88.1166	6.1707e-21	2.1772e-19	GK	protein_coding	glycerol kinase [Source:HGNC Symbol;Acc:HGNC:4289]
ENSG00000147481	10599	-19.0708	-4.25329	-0.0986091	87.9039	6.87139e-21	2.4196e-19	SNTG1	protein_coding	syntrophin gamma 1 [Source:HGNC Symbol;Acc:HGNC:13740]
ENSG00000169174	4981	-1.87091	-0.90374	5.92154	87.3112	9.27215e-21	3.2585e-19	PCSK9	protein_coding	proprotein convertase subtilisin/kexin type 9 [Source:HGNC Symbol;Acc:HGNC:20001]
ENSG00000104856	3035	1.8884	0.917162	5.21482	87.1981	9.81757e-21	3.44334e-19	RELB	protein_coding	RELB proto-oncogene, NF-kB subunit [Source:HGNC Symbol;Acc:HGNC:9956]
ENSG00000100311	3761	2.83521	1.50346	2.48029	87.1419	1.01006e-20	3.52862e-19	PDGFB	protein_coding	platelet derived growth factor subunit B [Source:HGNC Symbol;Acc:HGNC:8800]
ENSG00000137869	8437	3.47319	1.79626	2.53421	87.1451	1.00843e-20	3.52862e-19	CYP19A1	protein_coding	cytochrome P450 family 19 subfamily A member 1 [Source:HGNC Symbol;Acc:HGNC:2594]
ENSG00000139211	3956	-2.11292	-1.07924	5.55203	87.1023	1.0305e-20	3.59295e-19	AMIGO2	protein_coding	adhesion molecule with Ig like domain 2 [Source:HGNC Symbol;Acc:HGNC:24073]
ENSG00000128045	2472	-8.41819	-3.07351	-0.0135053	86.9385	1.11946e-20	3.89546e-19	RASL11B	protein_coding	RAS like family 11 member B [Source:HGNC Symbol;Acc:HGNC:23804]
ENSG00000109107	2928	2.40506	1.26607	2.61369	86.9183	1.13096e-20	3.92775e-19	ALDOC	protein_coding	aldolase, fructose-bisphosphate C [Source:HGNC Symbol;Acc:HGNC:418]
ENSG00000142149	8294	4.50485	2.17148	1.30095	86.8993	1.14191e-20	3.95803e-19	HUNK	protein_coding	hormonally up-regulated Neu-associated kinase [Source:HGNC Symbol;Acc:HGNC:13326]
ENSG00000179820	3675	1.68858	0.755809	6.70821	86.869	1.15951e-20	4.01117e-19	MYADM	protein_coding	myeloid associated differentiation marker [Source:HGNC Symbol;Acc:HGNC:7544]
ENSG00000166250	5097	1.85157	0.888747	7.23147	86.7764	1.21512e-20	4.19537e-19	CLMP	protein_coding	CXADR like membrane protein [Source:HGNC Symbol;Acc:HGNC:24039]
ENSG00000067445	6716	-1.90925	-0.933007	5.21191	86.568	1.35017e-20	4.65256e-19	TRO	protein_coding	trophinin [Source:HGNC Symbol;Acc:HGNC:12326]
ENSG00000141458	10102	1.72484	0.786464	7.39686	86.385	1.48105e-20	5.09366e-19	NPC1	protein_coding	NPC intracellular cholesterol transporter 1 [Source:HGNC Symbol;Acc:HGNC:7897]
ENSG00000074219	2980	-1.79878	-0.847018	5.16484	86.3486	1.50859e-20	5.17832e-19	TEAD2	protein_coding	TEA domain transcription factor 2 [Source:HGNC Symbol;Acc:HGNC:11715]
ENSG00000241644	3376	-74.1818	-6.21299	-1.13928	85.8675	1.92409e-20	6.59178e-19	INMT	protein_coding	indolethylamine N-methyltransferase [Source:HGNC Symbol;Acc:HGNC:6069]
ENSG00000185112	2494	1.83583	0.876432	6.08678	85.8119	1.97889e-20	6.76642e-19	FAM43A	protein_coding	family with sequence similarity 43 member A [Source:HGNC Symbol;Acc:HGNC:26888]
ENSG00000114480	5171	1.68841	0.755669	6.7679	85.5439	2.26615e-20	7.73372e-19	GBE1	protein_coding	1,4-alpha-glucan branching enzyme 1 [Source:HGNC Symbol;Acc:HGNC:4180]
ENSG00000150540	4756	2.44183	1.28796	3.22291	85.2969	2.5676e-20	8.74565e-19	HNMT	protein_coding	histamine N-methyltransferase [Source:HGNC Symbol;Acc:HGNC:5028]
ENSG00000159399	6064	1.72551	0.787024	6.32553	85.2534	2.62476e-20	8.92317e-19	HK2	protein_coding	hexokinase 2 [Source:HGNC Symbol;Acc:HGNC:4923]
ENSG00000118985	7328	1.74729	0.805117	7.72344	85.1567	2.75637e-20	9.35265e-19	ELL2	protein_coding	elongation factor for RNA polymerase II 2 [Source:HGNC Symbol;Acc:HGNC:17064]
ENSG00000170848	5140	5.45208	2.44681	1.13615	85.096	2.84219e-20	9.62541e-19	PSG6	protein_coding	pregnancy specific beta-1-glycoprotein 6 [Source:HGNC Symbol;Acc:HGNC:9523]
ENSG00000163735	2538	3.35243	1.74521	1.85406	85.023	2.94916e-20	9.96862e-19	CXCL5	protein_coding	C-X-C motif chemokine ligand 5 [Source:HGNC Symbol;Acc:HGNC:10642]
ENSG00000222032	541	-2.7134	-1.4401	2.86911	84.9899	2.99896e-20	1.01176e-18		lncRNA	novel protein (LOC728009)
ENSG00000105088	2500	-2.58359	-1.36938	2.22934	84.8585	3.20508e-20	1.07925e-18	OLFM2	protein_coding	olfactomedin 2 [Source:HGNC Symbol;Acc:HGNC:17189]
ENSG00000138449	4330	-2.53743	-1.34337	2.82125	84.6348	3.58885e-20	1.20618e-18	SLC40A1	protein_coding	solute carrier family 40 member 1 [Source:HGNC Symbol;Acc:HGNC:10909]
ENSG00000177679	6873	-2.99098	-1.58062	1.92241	84.5758	3.69762e-20	1.24038e-18	SRRM3	protein_coding	serine/arginine repetitive matrix 3 [Source:HGNC Symbol;Acc:HGNC:26729]
ENSG00000113742	10272	1.81247	0.857957	5.65136	84.5353	3.77407e-20	1.26364e-18	CPEB4	protein_coding	cytoplasmic polyadenylation element binding protein 4 [Source:HGNC Symbol;Acc:HGNC:21747]
ENSG00000006468	9616	-1.74613	-0.804158	5.38049	84.4619	3.91685e-20	1.30897e-18	ETV1	protein_coding	ETS variant transcription factor 1 [Source:HGNC Symbol;Acc:HGNC:3490]
ENSG00000139318	4632	-1.83037	-0.872138	6.27654	84.2819	4.29026e-20	1.43106e-18	DUSP6	protein_coding	dual specificity phosphatase 6 [Source:HGNC Symbol;Acc:HGNC:3072]
ENSG00000110031	2467	2.0461	1.03288	3.97193	84.2258	4.41362e-20	1.46944e-18	LPXN	protein_coding	leupaxin [Source:HGNC Symbol;Acc:HGNC:14061]
ENSG00000161638	7577	1.85268	0.889613	10.187	84.1831	4.51017e-20	1.49877e-18	ITGA5	protein_coding	integrin subunit alpha 5 [Source:HGNC Symbol;Acc:HGNC:6141]
ENSG00000147394	4812	2.08539	1.06031	3.91728	83.9942	4.96219e-20	1.64589e-18	ZNF185	protein_coding	zinc finger protein 185 with LIM domain [Source:HGNC Symbol;Acc:HGNC:12976]
ENSG00000180447	2827	1.79968	0.847742	4.66009	83.779	5.53295e-20	1.83177e-18	GAS1	protein_coding	growth arrest specific 1 [Source:HGNC Symbol;Acc:HGNC:4165]
ENSG00000171798	7985	-6.45564	-2.69056	0.201419	83.5465	6.22351e-20	2.05654e-18	KNDC1	protein_coding	kinase non-catalytic C-lobe domain containing 1 [Source:HGNC Symbol;Acc:HGNC:29374]
ENSG00000128656	4971	-1.67835	-0.747042	5.54487	83.5096	6.3406e-20	2.09134e-18	CHN1	protein_coding	chimerin 1 [Source:HGNC Symbol;Acc:HGNC:1943]
ENSG00000113389	9866	2.55501	1.35333	3.12239	83.2812	7.11744e-20	2.3432e-18	NPR3	protein_coding	natriuretic peptide receptor 3 [Source:HGNC Symbol;Acc:HGNC:7945]
ENSG00000173114	3875	8.4283	3.07524	0.000163741	83.1434	7.63126e-20	2.5077e-18	LRRN3	protein_coding	leucine rich repeat neuronal 3 [Source:HGNC Symbol;Acc:HGNC:17200]
ENSG00000260807	3905	-5.6022	-2.48599	0.804368	83.0525	7.99009e-20	2.62075e-18	CEROX1	lncRNA	cytoplasmic endogenous regulator of oxidative phosphorylation 1 [Source:HGNC Symbol;Acc:HGNC:53928]
ENSG00000137462	5217	3.14078	1.65112	1.73247	82.8925	8.66378e-20	2.83647e-18	TLR2	protein_coding	toll like receptor 2 [Source:HGNC Symbol;Acc:HGNC:11848]
ENSG00000107372	7053	1.69783	0.763695	7.93614	82.6076	1.0007e-19	3.27017e-18	ZFAND5	protein_coding	zinc finger AN1-type containing 5 [Source:HGNC Symbol;Acc:HGNC:13008]
ENSG00000151789	13621	-5.87217	-2.55389	0.493757	82.5462	1.0323e-19	3.36722e-18	ZNF385D	protein_coding	zinc finger protein 385D [Source:HGNC Symbol;Acc:HGNC:26191]
ENSG00000128510	3958	-1.99233	-0.994457	3.64467	82.3855	1.1197e-19	3.6456e-18	CPA4	protein_coding	carboxypeptidase A4 [Source:HGNC Symbol;Acc:HGNC:15740]
ENSG00000018236	7492	-7.55973	-2.91833	0.480379	82.1548	1.25837e-19	4.08958e-18	CNTN1	protein_coding	contactin 1 [Source:HGNC Symbol;Acc:HGNC:2171]
ENSG00000123689	866	2.95192	1.56165	2.39264	82.1173	1.28245e-19	4.1602e-18	G0S2	protein_coding	G0/G1 switch 2 [Source:HGNC Symbol;Acc:HGNC:30229]
ENSG00000144596	11885	-6.74598	-2.75403	0.463529	81.8614	1.45973e-19	4.72663e-18	GRIP2	protein_coding	glutamate receptor interacting protein 2 [Source:HGNC Symbol;Acc:HGNC:23841]
ENSG00000143344	5305	-2.0046	-1.00332	4.22481	81.7985	1.50692e-19	4.87055e-18	RGL1	protein_coding	ral guanine nucleotide dissociation stimulator like 1 [Source:HGNC Symbol;Acc:HGNC:30281]
ENSG00000166206	13886	-24.488	-4.61401	-0.593379	81.7564	1.53934e-19	4.96626e-18	GABRB3	protein_coding	gamma-aminobutyric acid type A receptor subunit beta3 [Source:HGNC Symbol;Acc:HGNC:4083]
ENSG00000013588	8440	1.79155	0.84121	6.80979	81.7498	1.54455e-19	4.97403e-18	GPRC5A	protein_coding	G protein-coupled receptor class C group 5 member A [Source:HGNC Symbol;Acc:HGNC:9836]
ENSG00000259863	1604	2.1602	1.11116	3.35589	81.7002	1.58374e-19	5.09097e-18	SH3RF3-AS1	lncRNA	SH3RF3 antisense RNA 1 [Source:HGNC Symbol;Acc:HGNC:44168]
ENSG00000137872	8557	-2.41908	-1.27446	2.69712	81.5748	1.68749e-19	5.41465e-18	SEMA6D	protein_coding	semaphorin 6D [Source:HGNC Symbol;Acc:HGNC:16770]
ENSG00000067082	6139	1.70834	0.772591	7.53072	81.2815	1.95751e-19	6.2697e-18	KLF6	protein_coding	Kruppel like factor 6 [Source:HGNC Symbol;Acc:HGNC:2235]
ENSG00000165801	8189	-1.64803	-0.720739	6.63139	80.8965	2.37858e-19	7.60459e-18	ARHGEF40	protein_coding	Rho guanine nucleotide exchange factor 40 [Source:HGNC Symbol;Acc:HGNC:25516]
ENSG00000163395	12116	-10.7933	-3.43206	0.510783	80.8075	2.48807e-19	7.94032e-18	IGFN1	protein_coding	immunoglobulin like and fibronectin type III domain containing 1 [Source:HGNC Symbol;Acc:HGNC:24607]
ENSG00000223756	3666	-24.2986	-4.6028	-0.322616	80.3538	3.13031e-19	9.97194e-18	TSSC2	transcribed_unprocessed_pseudogene	tumor suppressing subtransferable candidate 2 (pseudogene) [Source:HGNC Symbol;Acc:HGNC:12384]
ENSG00000250722	5688	-8.62941	-3.10926	0.513364	79.9603	3.82009e-19	1.21475e-17	SELENOP	protein_coding	selenoprotein P [Source:HGNC Symbol;Acc:HGNC:10751]
ENSG00000011105	6905	-1.65619	-0.727872	7.84307	79.911	3.91667e-19	1.24323e-17	TSPAN9	protein_coding	tetraspanin 9 [Source:HGNC Symbol;Acc:HGNC:21640]
ENSG00000280143	5326	6.28278	2.6514	0.729877	79.8235	4.09399e-19	1.29719e-17		TEC	novel transcript
ENSG00000159200	6990	1.76946	0.82331	5.59852	79.452	4.94093e-19	1.56274e-17	RCAN1	protein_coding	regulator of calcineurin 1 [Source:HGNC Symbol;Acc:HGNC:3040]
ENSG00000206262	4567	-2.34592	-1.23015	3.90858	79.2179	5.56243e-19	1.75618e-17	FOXL2NB	protein_coding	FOXL2 neighbor [Source:HGNC Symbol;Acc:HGNC:34428]
ENSG00000074410	7313	1.63766	0.711639	6.44135	79.1988	5.61655e-19	1.77011e-17	CA12	protein_coding	carbonic anhydrase 12 [Source:HGNC Symbol;Acc:HGNC:1371]
ENSG00000006283	9709	-2.1895	-1.1306	4.43438	79.1847	5.65668e-19	1.77959e-17	CACNA1G	protein_coding	calcium voltage-gated channel subunit alpha1 G [Source:HGNC Symbol;Acc:HGNC:1394]
ENSG00000164647	1625	2.81016	1.49065	3.30915	78.7351	7.10242e-19	2.23046e-17	STEAP1	protein_coding	STEAP family member 1 [Source:HGNC Symbol;Acc:HGNC:11378]
ENSG00000178184	4224	-2.47122	-1.30522	2.73634	78.7272	7.13065e-19	2.23537e-17	PARD6G	protein_coding	par-6 family cell polarity regulator gamma [Source:HGNC Symbol;Acc:HGNC:16076]
ENSG00000137965	2038	-2.2261	-1.15452	3.36679	78.7109	7.18973e-19	2.2499e-17	IFI44	protein_coding	interferon induced protein 44 [Source:HGNC Symbol;Acc:HGNC:16938]
ENSG00000119138	5175	1.64356	0.716828	6.26469	78.6858	7.28166e-19	2.27465e-17	KLF9	protein_coding	Kruppel like factor 9 [Source:HGNC Symbol;Acc:HGNC:1123]
ENSG00000099139	12705	-3.38274	-1.75819	1.47628	78.655	7.39623e-19	2.30637e-17	PCSK5	protein_coding	proprotein convertase subtilisin/kexin type 5 [Source:HGNC Symbol;Acc:HGNC:8747]
ENSG00000143416	3504	-2.49776	-1.32063	3.62194	78.6324	7.48137e-19	2.32882e-17	SELENBP1	protein_coding	selenium binding protein 1 [Source:HGNC Symbol;Acc:HGNC:10719]
ENSG00000140092	4973	1.64852	0.721175	5.84094	78.1277	9.65904e-19	3.00142e-17	FBLN5	protein_coding	fibulin 5 [Source:HGNC Symbol;Acc:HGNC:3602]
ENSG00000151640	3176	-6.56618	-2.71506	-0.00972471	77.9802	1.04078e-18	3.22842e-17	DPYSL4	protein_coding	dihydropyrimidinase like 4 [Source:HGNC Symbol;Acc:HGNC:3016]
ENSG00000102349	9022	-5.16161	-2.36782	0.442921	77.7903	1.14584e-18	3.54808e-17	KLF8	protein_coding	Kruppel like factor 8 [Source:HGNC Symbol;Acc:HGNC:6351]
ENSG00000226278	261	71.3023	6.15588	-1.21579	77.7286	1.18217e-18	3.65422e-17	PSPHP1	unprocessed_pseudogene	phosphoserine phosphatase pseudogene 1 [Source:HGNC Symbol;Acc:HGNC:9578]
ENSG00000010610	4583	-7.40974	-2.88942	1.05149	77.6396	1.23665e-18	3.81596e-17	CD4	protein_coding	CD4 molecule [Source:HGNC Symbol;Acc:HGNC:1678]
ENSG00000136244	2069	4.99185	2.31957	0.999009	77.6224	1.24747e-18	3.84265e-17	IL6	protein_coding	interleukin 6 [Source:HGNC Symbol;Acc:HGNC:6018]
ENSG00000105655	3284	-2.10217	-1.07188	5.00783	77.3671	1.4196e-18	4.36526e-17	ISYNA1	protein_coding	inositol-3-phosphate synthase 1 [Source:HGNC Symbol;Acc:HGNC:29821]
ENSG00000160886	4049	5.3348	2.41543	0.857256	77.2424	1.51213e-18	4.64173e-17	LY6K	protein_coding	lymphocyte antigen 6 family member K [Source:HGNC Symbol;Acc:HGNC:24225]
ENSG00000154556	16730	8.78843	3.13561	0.0721207	77.1982	1.54637e-18	4.73864e-17	SORBS2	protein_coding	sorbin and SH3 domain containing 2 [Source:HGNC Symbol;Acc:HGNC:24098]
ENSG00000134321	4834	-3.4753	-1.79714	1.34644	77.0762	1.64484e-18	5.03167e-17	RSAD2	protein_coding	radical S-adenosyl methionine domain containing 2 [Source:HGNC Symbol;Acc:HGNC:30908]
ENSG00000269289	2233	-15.7057	-3.97321	-0.64462	77.0593	1.65902e-18	5.0663e-17		lncRNA	novel transcript, antisense to ZNF726
ENSG00000142494	5719	-5.89981	-2.56067	0.338452	76.9601	1.74449e-18	5.31813e-17	SLC47A1	protein_coding	solute carrier family 47 member 1 [Source:HGNC Symbol;Acc:HGNC:25588]
ENSG00000125730	8328	1.72479	0.786419	5.28927	76.8612	1.83406e-18	5.58159e-17	C3	protein_coding	complement C3 [Source:HGNC Symbol;Acc:HGNC:1318]
ENSG00000222022	588	-2.90819	-1.54012	1.94776	76.7336	1.95649e-18	5.94397e-17		lncRNA	novel transcript
ENSG00000101670	13112	-1.93369	-0.951359	3.9552	76.6873	2.0029e-18	6.07454e-17	LIPG	protein_coding	lipase G, endothelial type [Source:HGNC Symbol;Acc:HGNC:6623]
ENSG00000250038	1304	10.9502	3.45288	-0.381205	76.2425	2.50881e-18	7.59592e-17		lncRNA	novel transcript
ENSG00000111962	4563	1.94036	0.956321	4.24329	76.2211	2.53614e-18	7.66555e-17	UST	protein_coding	uronyl 2-sulfotransferase [Source:HGNC Symbol;Acc:HGNC:17223]
ENSG00000115756	6237	1.7045	0.769346	8.37971	75.9157	2.96044e-18	8.93276e-17	HPCAL1	protein_coding	hippocalcin like 1 [Source:HGNC Symbol;Acc:HGNC:5145]
ENSG00000175130	1699	-1.68227	-0.750406	6.77017	75.8651	3.03727e-18	9.14901e-17	MARCKSL1	protein_coding	MARCKS like 1 [Source:HGNC Symbol;Acc:HGNC:7142]
ENSG00000158292	4082	-1.84644	-0.884749	4.43183	75.7947	3.14749e-18	9.46491e-17	GPR153	protein_coding	G protein-coupled receptor 153 [Source:HGNC Symbol;Acc:HGNC:23618]
ENSG00000241945	6922	5.3568	2.42137	0.829989	75.6124	3.45192e-18	1.03628e-16	PWP2	protein_coding	PWP2 small subunit processome component [Source:HGNC Symbol;Acc:HGNC:9711]
ENSG00000155090	4003	-1.7479	-0.805626	6.19188	75.5823	3.50486e-18	1.05039e-16	KLF10	protein_coding	Kruppel like factor 10 [Source:HGNC Symbol;Acc:HGNC:11810]
ENSG00000128713	2110	2.09607	1.06769	3.09329	75.3631	3.91638e-18	1.17174e-16	HOXD11	protein_coding	homeobox D11 [Source:HGNC Symbol;Acc:HGNC:5134]
ENSG00000182013	3696	-3.83858	-1.94057	1.19378	75.3244	3.99387e-18	1.19291e-16	PNMA8A	protein_coding	PNMA family member 8A [Source:HGNC Symbol;Acc:HGNC:25578]
ENSG00000162493	3707	-1.72564	-0.787128	5.85814	75.0922	4.49248e-18	1.33958e-16	PDPN	protein_coding	podoplanin [Source:HGNC Symbol;Acc:HGNC:29602]
ENSG00000140450	4072	1.95902	0.970132	3.73155	74.9322	4.87147e-18	1.45014e-16	ARRDC4	protein_coding	arrestin domain containing 4 [Source:HGNC Symbol;Acc:HGNC:28087]
ENSG00000150687	11725	-1.6938	-0.760264	8.81586	74.9206	4.90039e-18	1.4563e-16	PRSS23	protein_coding	serine protease 23 [Source:HGNC Symbol;Acc:HGNC:14370]
ENSG00000107317	2711	-5.02349	-2.32869	1.48648	74.7805	5.26065e-18	1.56075e-16	PTGDS	protein_coding	prostaglandin D2 synthase [Source:HGNC Symbol;Acc:HGNC:9592]
ENSG00000169851	12249	-1.83511	-0.875866	5.12333	74.7691	5.29106e-18	1.56715e-16	PCDH7	protein_coding	protocadherin 7 [Source:HGNC Symbol;Acc:HGNC:8659]
ENSG00000103449	5660	1.90801	0.932067	5.12436	74.7222	5.41833e-18	1.60216e-16	SALL1	protein_coding	spalt like transcription factor 1 [Source:HGNC Symbol;Acc:HGNC:10524]
ENSG00000057657	6369	1.81456	0.85962	5.81931	74.6075	5.74238e-18	1.69515e-16	PRDM1	protein_coding	PR/SET domain 1 [Source:HGNC Symbol;Acc:HGNC:9346]
ENSG00000187231	11349	1.83549	0.876163	4.98396	74.567	5.86152e-18	1.72744e-16	SESTD1	protein_coding	SEC14 and spectrin domain containing 1 [Source:HGNC Symbol;Acc:HGNC:18379]
ENSG00000178726	4109	1.93516	0.952449	4.226	74.5591	5.88486e-18	1.73144e-16	THBD	protein_coding	thrombomodulin [Source:HGNC Symbol;Acc:HGNC:11784]
ENSG00000198053	5068	1.78027	0.832095	5.80295	74.5554	5.89614e-18	1.73188e-16	SIRPA	protein_coding	signal regulatory protein alpha [Source:HGNC Symbol;Acc:HGNC:9662]
ENSG00000237989	2798	35.4826	5.14904	-0.937994	74.3325	6.60087e-18	1.93567e-16	LINC01679	lncRNA	long intergenic non-protein coding RNA 1679 [Source:HGNC Symbol;Acc:HGNC:52469]
ENSG00000135114	3517	-1.9581	-0.969452	3.76814	74.0792	7.50446e-18	2.19701e-16	OASL	protein_coding	2'-5'-oligoadenylate synthetase like [Source:HGNC Symbol;Acc:HGNC:8090]
ENSG00000260001	1516	3.87356	1.95366	1.43269	73.9458	8.02925e-18	2.34677e-16	TGFBR3L	protein_coding	transforming growth factor beta receptor 3 like [Source:HGNC Symbol;Acc:HGNC:44152]
ENSG00000111801	5658	-1.74908	-0.806595	4.6244	73.8995	8.21958e-18	2.39844e-16	BTN3A3	protein_coding	butyrophilin subfamily 3 member A3 [Source:HGNC Symbol;Acc:HGNC:1140]
ENSG00000105327	3180	-2.22243	-1.15214	3.3607	73.8403	8.47002e-18	2.46745e-16	BBC3	protein_coding	BCL2 binding component 3 [Source:HGNC Symbol;Acc:HGNC:17868]
ENSG00000049192	8567	1.72636	0.787733	4.88017	73.8289	8.51897e-18	2.47763e-16	ADAMTS6	protein_coding	ADAM metallopeptidase with thrombospondin type 1 motif 6 [Source:HGNC Symbol;Acc:HGNC:222]
ENSG00000172159	6486	7.60315	2.9266	-0.115671	73.7643	8.80244e-18	2.55588e-16	FRMD3	protein_coding	FERM domain containing 3 [Source:HGNC Symbol;Acc:HGNC:24125]
ENSG00000123095	3948	-1.78527	-0.836144	4.30838	73.2608	1.13599e-17	3.29307e-16	BHLHE41	protein_coding	basic helix-loop-helix family member e41 [Source:HGNC Symbol;Acc:HGNC:16617]
ENSG00000164107	3601	1.82845	0.870624	4.7414	72.9157	1.35311e-17	3.91606e-16	HAND2	protein_coding	heart and neural crest derivatives expressed 2 [Source:HGNC Symbol;Acc:HGNC:4808]
ENSG00000109576	2981	-2.04543	-1.0324	3.37274	72.5521	1.62679e-17	4.70045e-16	AADAT	protein_coding	aminoadipate aminotransferase [Source:HGNC Symbol;Acc:HGNC:17929]
ENSG00000172460	2961	-216.354	-7.75725	-1.44983	72.5013	1.66921e-17	4.81515e-16	PRSS30P	lncRNA	serine protease 30, pseudogene [Source:HGNC Symbol;Acc:HGNC:28753]
ENSG00000162878	3925	-1.93116	-0.949466	4.60931	72.3396	1.81173e-17	5.2178e-16	PKDCC	protein_coding	protein kinase domain containing, cytoplasmic [Source:HGNC Symbol;Acc:HGNC:25123]
ENSG00000114315	2062	-2.02545	-1.01824	3.32563	72.3079	1.8411e-17	5.29375e-16	HES1	protein_coding	hes family bHLH transcription factor 1 [Source:HGNC Symbol;Acc:HGNC:5192]
ENSG00000184232	3176	-1.72866	-0.789658	5.79072	72.1975	1.94702e-17	5.58923e-16	OAF	protein_coding	out at first homolog [Source:HGNC Symbol;Acc:HGNC:28752]
ENSG00000111674	4281	1.95654	0.968303	4.79622	72.1332	2.01147e-17	5.76493e-16	ENO2	protein_coding	enolase 2 [Source:HGNC Symbol;Acc:HGNC:3353]
ENSG00000050555	7594	1.83268	0.873958	5.63483	72.1215	2.02343e-17	5.78983e-16	LAMC3	protein_coding	laminin subunit gamma 3 [Source:HGNC Symbol;Acc:HGNC:6494]
ENSG00000139289	8069	1.6823	0.750436	9.0037	72.0459	2.10253e-17	6.00646e-16	PHLDA1	protein_coding	pleckstrin homology like domain family A member 1 [Source:HGNC Symbol;Acc:HGNC:8933]
ENSG00000169282	6852	-1.69939	-0.765019	6.41285	71.8847	2.28152e-17	6.50728e-16	KCNAB1	protein_coding	potassium voltage-gated channel subfamily A member regulatory beta subunit 1 [Source:HGNC Symbol;Acc:HGNC:6228]
ENSG00000196352	5908	1.77091	0.824493	5.24105	71.7785	2.40759e-17	6.85582e-16	CD55	protein_coding	CD55 molecule (Cromer blood group) [Source:HGNC Symbol;Acc:HGNC:2665]
ENSG00000117069	4263	2.15266	1.10612	2.87893	71.6313	2.59408e-17	7.37501e-16	ST6GALNAC5	protein_coding	ST6 N-acetylgalactosaminide alpha-2,6-sialyltransferase 5 [Source:HGNC Symbol;Acc:HGNC:19342]
ENSG00000213626	4535	1.81369	0.858932	4.76382	71.4477	2.84711e-17	8.08141e-16	LBH	protein_coding	LBH regulator of WNT signaling pathway [Source:HGNC Symbol;Acc:HGNC:29532]
ENSG00000136869	13272	-1.82088	-0.864635	4.79542	71.3918	2.92889e-17	8.30023e-16	TLR4	protein_coding	toll like receptor 4 [Source:HGNC Symbol;Acc:HGNC:11850]
ENSG00000118257	13896	1.64863	0.721264	6.12424	71.1379	3.33109e-17	9.42497e-16	NRP2	protein_coding	neuropilin 2 [Source:HGNC Symbol;Acc:HGNC:8005]
ENSG00000108840	7618	1.82574	0.868485	6.02535	71.0639	3.45833e-17	9.76936e-16	HDAC5	protein_coding	histone deacetylase 5 [Source:HGNC Symbol;Acc:HGNC:14068]
ENSG00000187688	3410	-1.88758	-0.916537	3.95302	70.8296	3.89454e-17	1.09841e-15	TRPV2	protein_coding	transient receptor potential cation channel subfamily V member 2 [Source:HGNC Symbol;Acc:HGNC:18082]
ENSG00000169926	9409	1.72234	0.784369	6.52368	70.787	3.97952e-17	1.12059e-15	KLF13	protein_coding	Kruppel like factor 13 [Source:HGNC Symbol;Acc:HGNC:13672]
ENSG00000162694	4834	-1.70355	-0.768545	5.50307	70.5926	4.39155e-17	1.23465e-15	EXTL2	protein_coding	exostosin like glycosyltransferase 2 [Source:HGNC Symbol;Acc:HGNC:3516]
ENSG00000111186	4305	1.61156	0.688456	6.35625	70.5589	4.46719e-17	1.25393e-15	WNT5B	protein_coding	Wnt family member 5B [Source:HGNC Symbol;Acc:HGNC:16265]
ENSG00000062282	7905	2.92325	1.54757	2.25998	70.4704	4.67213e-17	1.30938e-15	DGAT2	protein_coding	diacylglycerol O-acyltransferase 2 [Source:HGNC Symbol;Acc:HGNC:16940]
ENSG00000188681	2309	-7.77835	-2.95946	0.254537	70.3937	4.85738e-17	1.35914e-15	TEKT4P2	transcribed_unprocessed_pseudogene	tektin 4 pseudogene 2 [Source:HGNC Symbol;Acc:HGNC:40046]
ENSG00000071246	6502	-2.11802	-1.08271	4.82016	70.3756	4.90216e-17	1.36951e-15	VASH1	protein_coding	vasohibin 1 [Source:HGNC Symbol;Acc:HGNC:19964]
ENSG00000233491	7429	-4.96398	-2.3115	0.525156	70.2515	5.2206e-17	1.45618e-15		transcribed_unitary_pseudogene	novel pseudogene containing cadherin repeats
ENSG00000120645	7686	-28.4791	-4.83183	-0.54924	70.1672	5.44862e-17	1.51739e-15	IQSEC3	protein_coding	IQ motif and Sec7 domain ArfGEF 3 [Source:HGNC Symbol;Acc:HGNC:29193]
ENSG00000232815	715	9.39971	3.23262	-0.207099	70.1364	5.53414e-17	1.53879e-15	DUX4L50	unprocessed_pseudogene	double homeobox 4 like 50 (pseudogene) [Source:HGNC Symbol;Acc:HGNC:51788]
ENSG00000140481	7067	-261.157	-8.02877	-1.21377	70.0957	5.64958e-17	1.56842e-15	CCDC33	protein_coding	coiled-coil domain containing 33 [Source:HGNC Symbol;Acc:HGNC:26552]
ENSG00000175899	6384	-1.63	-0.704868	7.09929	69.9148	6.19213e-17	1.71635e-15	A2M	protein_coding	alpha-2-macroglobulin [Source:HGNC Symbol;Acc:HGNC:7]
ENSG00000116396	25042	2.12484	1.08735	4.38833	69.881	6.29919e-17	1.7433e-15	KCNC4	protein_coding	potassium voltage-gated channel subfamily C member 4 [Source:HGNC Symbol;Acc:HGNC:6236]
ENSG00000043462	7244	-224.876	-7.81299	-1.40086	69.7643	6.68311e-17	1.84667e-15	LCP2	protein_coding	lymphocyte cytosolic protein 2 [Source:HGNC Symbol;Acc:HGNC:6529]
ENSG00000109610	2128	3.11424	1.63888	2.37817	69.5816	7.33191e-17	2.02279e-15	SOD3	protein_coding	superoxide dismutase 3 [Source:HGNC Symbol;Acc:HGNC:11181]
ENSG00000073910	18849	2.10005	1.07042	4.52329	69.4879	7.68863e-17	2.1179e-15	FRY	protein_coding	FRY microtubule binding protein [Source:HGNC Symbol;Acc:HGNC:20367]
ENSG00000147465	3767	-5.77779	-2.53052	0.327209	69.4052	8.01752e-17	2.20507e-15	STAR	protein_coding	steroidogenic acute regulatory protein [Source:HGNC Symbol;Acc:HGNC:11359]
ENSG00000163346	3851	-1.56985	-0.650631	6.51544	69.263	8.61721e-17	2.36633e-15	PBXIP1	protein_coding	PBX homeobox interacting protein 1 [Source:HGNC Symbol;Acc:HGNC:21199]
ENSG00000116962	5864	-1.75672	-0.812882	9.20041	69.0547	9.5769e-17	2.62579e-15	NID1	protein_coding	nidogen 1 [Source:HGNC Symbol;Acc:HGNC:7821]
ENSG00000148841	7026	1.7319	0.792359	6.98275	68.7137	1.13847e-16	3.11663e-15	ITPRIP	protein_coding	inositol 1,4,5-trisphosphate receptor interacting protein [Source:HGNC Symbol;Acc:HGNC:29370]
ENSG00000124212	5579	-3.3055	-1.72487	1.65515	68.6109	1.19941e-16	3.2784e-15	PTGIS	protein_coding	prostaglandin I2 synthase [Source:HGNC Symbol;Acc:HGNC:9603]
ENSG00000133961	9546	1.57445	0.654849	6.56837	68.3724	1.35359e-16	3.69412e-15	NUMB	protein_coding	NUMB endocytic adaptor protein [Source:HGNC Symbol;Acc:HGNC:8060]
ENSG00000162407	5286	-1.75015	-0.807476	5.0718	68.2791	1.41916e-16	3.86711e-15	PLPP3	protein_coding	phospholipid phosphatase 3 [Source:HGNC Symbol;Acc:HGNC:9229]
ENSG00000181072	8322	5.73414	2.51958	0.0978802	68.2008	1.47668e-16	4.01765e-15	CHRM2	protein_coding	cholinergic receptor muscarinic 2 [Source:HGNC Symbol;Acc:HGNC:1951]
ENSG00000006042	5187	-1.73072	-0.791372	5.46981	68.0575	1.58798e-16	4.31385e-15	TMEM98	protein_coding	transmembrane protein 98 [Source:HGNC Symbol;Acc:HGNC:24529]
ENSG00000134574	4897	-1.63421	-0.70859	5.32724	67.9601	1.66841e-16	4.52541e-15	DDB2	protein_coding	damage specific DNA binding protein 2 [Source:HGNC Symbol;Acc:HGNC:2718]
ENSG00000198542	6174	2.91553	1.54376	1.94191	67.6983	1.90531e-16	5.16006e-15	ITGBL1	protein_coding	integrin subunit beta like 1 [Source:HGNC Symbol;Acc:HGNC:6164]
ENSG00000254851	822	4.36873	2.12721	0.488881	67.5746	2.02866e-16	5.48576e-15		unprocessed_pseudogene	proprotein convertase subtilisin/kexin type 7 (PCSK7) pseudogene
ENSG00000130303	1119	-5.11075	-2.35353	0.802013	67.2374	2.407e-16	6.4989e-15	BST2	protein_coding	bone marrow stromal cell antigen 2 [Source:HGNC Symbol;Acc:HGNC:1119]
ENSG00000184867	3589	-1.73583	-0.795625	5.60049	67.2281	2.4184e-16	6.51973e-15	ARMCX2	protein_coding	armadillo repeat containing X-linked 2 [Source:HGNC Symbol;Acc:HGNC:16869]
ENSG00000156103	12115	-1.96986	-0.978091	4.40016	67.1557	2.50887e-16	6.75336e-15	MMP16	protein_coding	matrix metallopeptidase 16 [Source:HGNC Symbol;Acc:HGNC:7162]
ENSG00000160712	6453	2.95646	1.56387	1.71356	67.1231	2.55068e-16	6.85548e-15	IL6R	protein_coding	interleukin 6 receptor [Source:HGNC Symbol;Acc:HGNC:6019]
ENSG00000166341	10765	-2.0829	-1.0586	6.12149	66.9215	2.82531e-16	7.58209e-15	DCHS1	protein_coding	dachsous cadherin-related 1 [Source:HGNC Symbol;Acc:HGNC:13681]
ENSG00000171303	6223	2.21388	1.14658	3.74231	66.7743	3.04447e-16	8.15788e-15	KCNK3	protein_coding	potassium two pore domain channel subfamily K member 3 [Source:HGNC Symbol;Acc:HGNC:6278]
ENSG00000130066	2498	2.01332	1.00957	7.93904	66.6927	3.17303e-16	8.48954e-15	SAT1	protein_coding	spermidine/spermine N1-acetyltransferase 1 [Source:HGNC Symbol;Acc:HGNC:10540]
ENSG00000181444	2734	-3.36394	-1.75015	1.13721	66.624	3.28558e-16	8.77741e-15	ZNF467	protein_coding	zinc finger protein 467 [Source:HGNC Symbol;Acc:HGNC:23154]
ENSG00000103489	11004	1.80007	0.848056	4.30414	66.4266	3.63176e-16	9.68762e-15	XYLT1	protein_coding	xylosyltransferase 1 [Source:HGNC Symbol;Acc:HGNC:15516]
ENSG00000115604	4353	-2.51157	-1.32859	1.98516	66.3102	3.85259e-16	1.02612e-14	IL18R1	protein_coding	interleukin 18 receptor 1 [Source:HGNC Symbol;Acc:HGNC:5988]
ENSG00000163884	2848	5.39991	2.43294	0.419962	66.0653	4.36227e-16	1.16013e-14	KLF15	protein_coding	Kruppel like factor 15 [Source:HGNC Symbol;Acc:HGNC:14536]
ENSG00000109511	1812	3.25208	1.70136	1.68877	66.0078	4.49149e-16	1.1927e-14	ANXA10	protein_coding	annexin A10 [Source:HGNC Symbol;Acc:HGNC:534]
ENSG00000166086	5451	-1.77813	-0.830364	5.03592	65.9345	4.6615e-16	1.236e-14	JAM3	protein_coding	junctional adhesion molecule 3 [Source:HGNC Symbol;Acc:HGNC:15532]
ENSG00000253414	510	-12.3953	-3.63173	-0.755807	65.9044	4.73329e-16	1.25315e-14		lncRNA	novel transcript
ENSG00000197635	5009	-1.62483	-0.700289	5.51112	65.8969	4.75147e-16	1.25609e-14	DPP4	protein_coding	dipeptidyl peptidase 4 [Source:HGNC Symbol;Acc:HGNC:3009]
ENSG00000182585	1814	7.72761	2.95002	-0.454484	65.4793	5.87274e-16	1.55019e-14	EPGN	protein_coding	epithelial mitogen [Source:HGNC Symbol;Acc:HGNC:17470]
ENSG00000169299	3704	1.59069	0.669654	5.62076	65.4172	6.06064e-16	1.59741e-14	PGM2	protein_coding	phosphoglucomutase 2 [Source:HGNC Symbol;Acc:HGNC:8906]
ENSG00000166396	2637	1.84186	0.881163	4.26475	65.3968	6.12376e-16	1.61165e-14	SERPINB7	protein_coding	serpin family B member 7 [Source:HGNC Symbol;Acc:HGNC:13902]
ENSG00000152463	2364	4.16896	2.05969	0.586191	65.305	6.41572e-16	1.68598e-14	OLAH	protein_coding	oleoyl-ACP hydrolase [Source:HGNC Symbol;Acc:HGNC:25625]
ENSG00000164176	5738	1.66499	0.735513	5.43792	65.2121	6.72565e-16	1.76481e-14	EDIL3	protein_coding	EGF like repeats and discoidin domains 3 [Source:HGNC Symbol;Acc:HGNC:3173]
ENSG00000011083	4391	-18.6716	-4.22277	-0.533441	65.0599	7.26558e-16	1.90367e-14	SLC6A7	protein_coding	solute carrier family 6 member 7 [Source:HGNC Symbol;Acc:HGNC:11054]
ENSG00000183801	3436	-13.9745	-3.80473	-0.0238642	64.9486	7.6876e-16	2.01127e-14	OLFML1	protein_coding	olfactomedin like 1 [Source:HGNC Symbol;Acc:HGNC:24473]
ENSG00000186951	13219	1.83589	0.876478	4.83116	64.819	8.21025e-16	2.14484e-14	PPARA	protein_coding	peroxisome proliferator activated receptor alpha [Source:HGNC Symbol;Acc:HGNC:9232]
ENSG00000110076	10580	3.62406	1.85761	0.67646	64.7427	8.53451e-16	2.22626e-14	NRXN2	protein_coding	neurexin 2 [Source:HGNC Symbol;Acc:HGNC:8009]
ENSG00000179833	6274	1.87264	0.905071	5.33751	64.6521	8.93602e-16	2.32757e-14	SERTAD2	protein_coding	SERTA domain containing 2 [Source:HGNC Symbol;Acc:HGNC:30784]
ENSG00000128564	2704	-2.12571	-1.08795	2.54771	64.634	9.01854e-16	2.34561e-14	VGF	protein_coding	VGF nerve growth factor inducible [Source:HGNC Symbol;Acc:HGNC:12684]
ENSG00000130635	11189	-1.76808	-0.822184	10.2745	64.5681	9.3253e-16	2.4183e-14	COL5A1	protein_coding	collagen type V alpha 1 chain [Source:HGNC Symbol;Acc:HGNC:2209]
ENSG00000174343	3168	4.12905	2.04581	0.966204	64.5702	9.3153e-16	2.4183e-14	CHRNA9	protein_coding	cholinergic receptor nicotinic alpha 9 subunit [Source:HGNC Symbol;Acc:HGNC:14079]
ENSG00000278962	2272	3.49319	1.80455	0.746026	64.4705	9.79903e-16	2.53743e-14		TEC	TEC
ENSG00000174348	4900	-2.88924	-1.53069	1.37163	64.3644	1.03409e-15	2.67383e-14	PODN	protein_coding	podocan [Source:HGNC Symbol;Acc:HGNC:23174]
ENSG00000151062	7639	4.1253	2.0445	0.760479	64.3087	1.06375e-15	2.74653e-14	CACNA2D4	protein_coding	calcium voltage-gated channel auxiliary subunit alpha2delta 4 [Source:HGNC Symbol;Acc:HGNC:20202]
ENSG00000149633	8083	-2.27959	-1.18877	2.61856	64.2468	1.09769e-15	2.83003e-14	KIAA1755	protein_coding	KIAA1755 [Source:HGNC Symbol;Acc:HGNC:29372]
ENSG00000017427	8122	-237.914	-7.89429	-1.3289	64.2178	1.11396e-15	2.86779e-14	IGF1	protein_coding	insulin like growth factor 1 [Source:HGNC Symbol;Acc:HGNC:5464]
ENSG00000136859	3889	-1.64557	-0.718585	5.41415	64.1204	1.17041e-15	3.00875e-14	ANGPTL2	protein_coding	angiopoietin like 2 [Source:HGNC Symbol;Acc:HGNC:490]
ENSG00000215386	11353	-6.17198	-2.62573	-0.0847705	64.076	1.19709e-15	3.07288e-14	MIR99AHG	lncRNA	mir-99a-let-7c cluster host gene [Source:HGNC Symbol;Acc:HGNC:1274]
ENSG00000169116	5034	-2.8697	-1.5209	1.36356	64.0077	1.23932e-15	3.17669e-14	PARM1	protein_coding	prostate androgen-regulated mucin-like protein 1 [Source:HGNC Symbol;Acc:HGNC:24536]
ENSG00000250510	3295	-2.06559	-1.04655	2.74779	63.5364	1.57431e-15	4.0295e-14	GPR162	protein_coding	G protein-coupled receptor 162 [Source:HGNC Symbol;Acc:HGNC:16693]
ENSG00000284633	4521	17.0776	4.09403	-1.03231	63.4403	1.65298e-15	4.22475e-14		lncRNA	novel transcript, antisense to PDGFB
ENSG00000080493	9437	2.74449	1.45654	1.97657	63.3953	1.69125e-15	4.31633e-14	SLC4A4	protein_coding	solute carrier family 4 member 4 [Source:HGNC Symbol;Acc:HGNC:11030]
ENSG00000101333	6900	1.73571	0.795524	4.07907	63.2805	1.79267e-15	4.5686e-14	PLCB4	protein_coding	phospholipase C beta 4 [Source:HGNC Symbol;Acc:HGNC:9059]
ENSG00000132329	1234	-2.05184	-1.03692	5.77143	62.9982	2.06891e-15	5.26503e-14	RAMP1	protein_coding	receptor activity modifying protein 1 [Source:HGNC Symbol;Acc:HGNC:9843]
ENSG00000106333	3532	-1.8526	-0.889554	7.32635	62.8496	2.23106e-15	5.66952e-14	PCOLCE	protein_coding	procollagen C-endopeptidase enhancer [Source:HGNC Symbol;Acc:HGNC:8738]
ENSG00000055163	10498	-2.52212	-1.33464	2.59258	62.7413	2.3572e-15	5.98148e-14	CYFIP2	protein_coding	cytoplasmic FMR1 interacting protein 2 [Source:HGNC Symbol;Acc:HGNC:13760]
ENSG00000164935	2778	1.84033	0.879963	3.89403	62.5078	2.65386e-15	6.72462e-14	DCSTAMP	protein_coding	dendrocyte expressed seven transmembrane protein [Source:HGNC Symbol;Acc:HGNC:18549]
ENSG00000220785	2961	-2.68189	-1.42325	2.26255	62.4874	2.6815e-15	6.78495e-14	MTMR9LP	transcribed_unprocessed_pseudogene	myotubularin related protein 9 like, pseudogene [Source:HGNC Symbol;Acc:HGNC:27920]
ENSG00000143847	9707	2.12063	1.0845	3.18231	62.2683	2.99711e-15	7.57273e-14	PPFIA4	protein_coding	PTPRF interacting protein alpha 4 [Source:HGNC Symbol;Acc:HGNC:9248]
ENSG00000185201	1543	-2.15155	-1.10537	5.57951	62.2628	3.00546e-15	7.58301e-14	IFITM2	protein_coding	interferon induced transmembrane protein 2 [Source:HGNC Symbol;Acc:HGNC:5413]
ENSG00000149948	15403	1.56406	0.645291	7.72442	62.0682	3.31759e-15	8.35863e-14	HMGA2	protein_coding	high mobility group AT-hook 2 [Source:HGNC Symbol;Acc:HGNC:5009]
ENSG00000184545	4616	2.20465	1.14055	2.61029	62.0012	3.43245e-15	8.63572e-14	DUSP8	protein_coding	dual specificity phosphatase 8 [Source:HGNC Symbol;Acc:HGNC:3074]
ENSG00000035862	5633	-1.71518	-0.778362	10.1089	61.9883	3.45501e-15	8.68016e-14	TIMP2	protein_coding	TIMP metallopeptidase inhibitor 2 [Source:HGNC Symbol;Acc:HGNC:11821]
ENSG00000196139	4532	-5.47758	-2.45354	-0.069193	61.8919	3.62835e-15	9.10273e-14	AKR1C3	protein_coding	aldo-keto reductase family 1 member C3 [Source:HGNC Symbol;Acc:HGNC:386]
ENSG00000282849	638	67.5916	6.07877	-1.29102	61.8157	3.77157e-15	9.44867e-14		lncRNA	novel transcript
ENSG00000141052	8875	16.8582	4.07538	-0.84052	61.7792	3.8421e-15	9.61176e-14	MYOCD	protein_coding	myocardin [Source:HGNC Symbol;Acc:HGNC:16067]
ENSG00000102935	8997	-53.7844	-5.74912	-1.09346	61.7503	3.89896e-15	9.72653e-14	ZNF423	protein_coding	zinc finger protein 423 [Source:HGNC Symbol;Acc:HGNC:16762]
ENSG00000187601	1462	-2.14826	-1.10317	4.36252	61.7513	3.89701e-15	9.72653e-14	MAGEH1	protein_coding	MAGE family member H1 [Source:HGNC Symbol;Acc:HGNC:24092]
ENSG00000115525	16318	-1.64381	-0.717045	4.61558	61.6949	4.01013e-15	9.9898e-14	ST3GAL5	protein_coding	ST3 beta-galactoside alpha-2,3-sialyltransferase 5 [Source:HGNC Symbol;Acc:HGNC:10872]
ENSG00000137331	1356	1.84443	0.883175	8.09663	61.4911	4.44758e-15	1.1064e-13	IER3	protein_coding	immediate early response 3 [Source:HGNC Symbol;Acc:HGNC:5392]
ENSG00000142303	5703	-2.08777	-1.06197	3.05078	61.43	4.5876e-15	1.13963e-13	ADAMTS10	protein_coding	ADAM metallopeptidase with thrombospondin type 1 motif 10 [Source:HGNC Symbol;Acc:HGNC:13201]
ENSG00000131389	8254	1.57048	0.651205	7.81166	61.3967	4.66584e-15	1.15744e-13	SLC6A6	protein_coding	solute carrier family 6 member 6 [Source:HGNC Symbol;Acc:HGNC:11052]
ENSG00000162433	7578	1.64626	0.71919	5.7338	61.3324	4.82082e-15	1.19422e-13	AK4	protein_coding	adenylate kinase 4 [Source:HGNC Symbol;Acc:HGNC:363]
ENSG00000132530	6615	-2.28026	-1.1892	2.71896	61.2299	5.0784e-15	1.25627e-13	XAF1	protein_coding	XIAP associated factor 1 [Source:HGNC Symbol;Acc:HGNC:30932]
ENSG00000241749	2035	1.96645	0.975593	3.43135	61.2005	5.15494e-15	1.27342e-13	RPSAP52	transcribed_processed_pseudogene	ribosomal protein SA pseudogene 52 [Source:HGNC Symbol;Acc:HGNC:35752]
ENSG00000171385	7863	5.90557	2.56208	-0.227994	61.1613	5.25842e-15	1.29718e-13	KCND3	protein_coding	potassium voltage-gated channel subfamily D member 3 [Source:HGNC Symbol;Acc:HGNC:6239]
ENSG00000041982	9636	-1.83798	-0.878118	10.436	61.0928	5.44464e-15	1.34124e-13	TNC	protein_coding	tenascin C [Source:HGNC Symbol;Acc:HGNC:5318]
ENSG00000077092	3697	2.00963	1.00693	3.25453	61.0536	5.55412e-15	1.36547e-13	RARB	protein_coding	retinoic acid receptor beta [Source:HGNC Symbol;Acc:HGNC:9865]
ENSG00000250337	2638	-3.54945	-1.8276	1.12051	61.0521	5.5584e-15	1.36547e-13	PURPL	lncRNA	p53 upregulated regulator of p53 levels [Source:HGNC Symbol;Acc:HGNC:48995]
ENSG00000120708	7810	-1.65718	-0.728727	9.74002	61.0248	5.63606e-15	1.38263e-13	TGFBI	protein_coding	transforming growth factor beta induced [Source:HGNC Symbol;Acc:HGNC:11771]
ENSG00000054598	3926	1.88481	0.914419	3.8989	60.8668	6.107e-15	1.49609e-13	FOXC1	protein_coding	forkhead box C1 [Source:HGNC Symbol;Acc:HGNC:3800]
ENSG00000162576	3622	-1.70935	-0.773445	7.61178	60.8197	6.25478e-15	1.53018e-13	MXRA8	protein_coding	matrix remodeling associated 8 [Source:HGNC Symbol;Acc:HGNC:7542]
ENSG00000248429	5639	-8.31887	-3.05639	-0.264695	60.6987	6.65157e-15	1.625e-13	FAM198B-AS1	lncRNA	FAM198B antisense RNA 1 [Source:HGNC Symbol;Acc:HGNC:53132]
ENSG00000170961	4190	1.81041	0.856319	5.3707	60.6817	6.70904e-15	1.63679e-13	HAS2	protein_coding	hyaluronan synthase 2 [Source:HGNC Symbol;Acc:HGNC:4819]
ENSG00000145362	18224	-2.85734	-1.51467	1.7884	60.6343	6.87251e-15	1.67436e-13	ANK2	protein_coding	ankyrin 2 [Source:HGNC Symbol;Acc:HGNC:493]
ENSG00000176406	13619	1.84304	0.882084	3.74354	60.5316	7.24075e-15	1.76165e-13	RIMS2	protein_coding	regulating synaptic membrane exocytosis 2 [Source:HGNC Symbol;Acc:HGNC:17283]
ENSG00000143839	1734	-252.15	-7.97814	-1.26173	60.4818	7.42613e-15	1.80427e-13	REN	protein_coding	renin [Source:HGNC Symbol;Acc:HGNC:9958]
ENSG00000016391	7758	-5.54599	-2.47144	-0.171046	60.4686	7.47629e-15	1.81397e-13	CHDH	protein_coding	choline dehydrogenase [Source:HGNC Symbol;Acc:HGNC:24288]
ENSG00000167992	4874	-3.41206	-1.77064	1.19551	60.4463	7.56116e-15	1.83206e-13	VWCE	protein_coding	von Willebrand factor C and EGF domains [Source:HGNC Symbol;Acc:HGNC:26487]
ENSG00000204103	3393	1.77139	0.824884	4.3069	60.4197	7.66417e-15	1.85448e-13	MAFB	protein_coding	MAF bZIP transcription factor B [Source:HGNC Symbol;Acc:HGNC:6408]
ENSG00000124225	5619	-1.6834	-0.751374	5.23805	60.1653	8.72151e-15	2.10744e-13	PMEPA1	protein_coding	prostate transmembrane protein, androgen induced 1 [Source:HGNC Symbol;Acc:HGNC:14107]
ENSG00000253485	5733	-3.459	-1.79035	0.902302	60.1142	8.95099e-15	2.15994e-13	PCDHGA5	protein_coding	protocadherin gamma subfamily A, 5 [Source:HGNC Symbol;Acc:HGNC:8703]
ENSG00000151952	7075	2.64128	1.40124	2.51676	60.0973	9.02819e-15	2.17561e-13	TMEM132D	protein_coding	transmembrane protein 132D [Source:HGNC Symbol;Acc:HGNC:29411]
ENSG00000205403	4875	-5.30333	-2.4069	0.421997	60.0875	9.07322e-15	2.18349e-13	CFI	protein_coding	complement factor I [Source:HGNC Symbol;Acc:HGNC:5394]
ENSG00000139946	6278	-2.07755	-1.05488	2.68225	60.0628	9.18766e-15	2.20803e-13	PELI2	protein_coding	pellino E3 ubiquitin protein ligase family member 2 [Source:HGNC Symbol;Acc:HGNC:8828]
ENSG00000119681	9091	-1.90826	-0.932256	8.96833	60.0513	9.24167e-15	2.218e-13	LTBP2	protein_coding	latent transforming growth factor beta binding protein 2 [Source:HGNC Symbol;Acc:HGNC:6715]
ENSG00000144152	6578	2.18606	1.12833	3.08591	59.9988	9.49166e-15	2.27491e-13	FBLN7	protein_coding	fibulin 7 [Source:HGNC Symbol;Acc:HGNC:26740]
ENSG00000128422	2537	2.09459	1.06667	2.7876	59.9279	9.83959e-15	2.35512e-13	KRT17	protein_coding	keratin 17 [Source:HGNC Symbol;Acc:HGNC:6427]
ENSG00000276600	3686	-2.82946	-1.50053	1.79444	59.8764	1.01007e-14	2.41435e-13	RAB7B	protein_coding	RAB7B, member RAS oncogene family [Source:HGNC Symbol;Acc:HGNC:30513]
ENSG00000183971	1168	-3.31472	-1.72889	2.504	59.8489	1.02429e-14	2.44504e-13	NPW	protein_coding	neuropeptide W [Source:HGNC Symbol;Acc:HGNC:30509]
ENSG00000213190	4075	-1.76121	-0.816563	4.16693	59.829	1.03466e-14	2.46647e-13	MLLT11	protein_coding	MLLT11 transcription factor 7 cofactor [Source:HGNC Symbol;Acc:HGNC:16997]
ENSG00000152402	16361	-7.04333	-2.81626	-0.13114	59.7563	1.07359e-14	2.55585e-13	GUCY1A2	protein_coding	guanylate cyclase 1 soluble subunit alpha 2 [Source:HGNC Symbol;Acc:HGNC:4684]
ENSG00000077420	3981	2.41101	1.26963	1.93649	59.7221	1.09242e-14	2.59718e-13	APBB1IP	protein_coding	amyloid beta precursor protein binding family B member 1 interacting protein [Source:HGNC Symbol;Acc:HGNC:17379]
ENSG00000117525	2875	1.74314	0.80169	7.15532	59.7067	1.101e-14	2.61407e-13	F3	protein_coding	coagulation factor III, tissue factor [Source:HGNC Symbol;Acc:HGNC:3541]
ENSG00000136378	7730	-1.57465	-0.65503	6.37767	59.6817	1.11511e-14	2.64403e-13	ADAMTS7	protein_coding	ADAM metallopeptidase with thrombospondin type 1 motif 7 [Source:HGNC Symbol;Acc:HGNC:223]
ENSG00000146674	4571	1.58257	0.662269	5.31222	59.6784	1.11695e-14	2.64484e-13	IGFBP3	protein_coding	insulin like growth factor binding protein 3 [Source:HGNC Symbol;Acc:HGNC:5472]
ENSG00000145632	4768	-1.63568	-0.709894	6.34627	59.6491	1.13371e-14	2.68095e-13	PLK2	protein_coding	polo like kinase 2 [Source:HGNC Symbol;Acc:HGNC:19699]
ENSG00000132205	6435	1.68147	0.749727	4.74535	59.6005	1.16205e-14	2.74429e-13	EMILIN2	protein_coding	elastin microfibril interfacer 2 [Source:HGNC Symbol;Acc:HGNC:19881]
ENSG00000167178	6101	-2.5325	-1.34056	2.2176	59.586	1.17068e-14	2.76099e-13	ISLR2	protein_coding	immunoglobulin superfamily containing leucine rich repeat 2 [Source:HGNC Symbol;Acc:HGNC:29286]
ENSG00000148634	15847	1.53576	0.61895	7.20287	59.5667	1.18216e-14	2.78437e-13	HERC4	protein_coding	HECT and RLD domain containing E3 ubiquitin protein ligase 4 [Source:HGNC Symbol;Acc:HGNC:24521]
ENSG00000163879	4456	-2.28641	-1.19308	2.19144	59.5442	1.1958e-14	2.81275e-13	DNALI1	protein_coding	dynein axonemal light intermediate chain 1 [Source:HGNC Symbol;Acc:HGNC:14353]
ENSG00000103647	3998	-1.84858	-0.886414	4.11537	59.5067	1.21876e-14	2.86297e-13	CORO2B	protein_coding	coronin 2B [Source:HGNC Symbol;Acc:HGNC:2256]
ENSG00000272668	7134	-3.4166	-1.77256	1.11908	59.4343	1.26443e-14	2.9663e-13		lncRNA	uncharacterized LOC107985216 [Source:NCBI gene (formerly Entrezgene);Acc:107985216]
ENSG00000130224	4929	-2.27666	-1.18692	2.26795	59.4049	1.28351e-14	3.00709e-13	LRCH2	protein_coding	leucine rich repeats and calponin homology domain containing 2 [Source:HGNC Symbol;Acc:HGNC:29292]
ENSG00000101665	3692	1.76855	0.822569	4.61682	59.3246	1.33694e-14	3.12812e-13	SMAD7	protein_coding	SMAD family member 7 [Source:HGNC Symbol;Acc:HGNC:6773]
ENSG00000111058	14301	-1.89465	-0.921935	3.69999	59.2966	1.35607e-14	3.1687e-13	ACSS3	protein_coding	acyl-CoA synthetase short chain family member 3 [Source:HGNC Symbol;Acc:HGNC:24723]
ENSG00000221869	2178	1.71656	0.779521	6.6271	59.1974	1.42625e-14	3.32829e-13	CEBPD	protein_coding	CCAAT enhancer binding protein delta [Source:HGNC Symbol;Acc:HGNC:1835]
ENSG00000249242	3671	4.7016	2.23315	0.371805	59.1356	1.47174e-14	3.42993e-13	TMEM150C	protein_coding	transmembrane protein 150C [Source:HGNC Symbol;Acc:HGNC:37263]
ENSG00000055118	5877	-14.722	-3.8799	-0.988119	59.0417	1.54365e-14	3.59279e-13	KCNH2	protein_coding	potassium voltage-gated channel subfamily H member 2 [Source:HGNC Symbol;Acc:HGNC:6251]
ENSG00000163393	5292	2.85439	1.51318	1.35475	58.9639	1.60589e-14	3.73276e-13	SLC22A15	protein_coding	solute carrier family 22 member 15 [Source:HGNC Symbol;Acc:HGNC:20301]
ENSG00000259583	6792	1.91241	0.935393	3.12036	58.9573	1.61133e-14	3.74049e-13		lncRNA	novel transcript, antisense to LRRK1 and ALDH1A3
ENSG00000116285	4186	1.6001	0.678161	8.12186	58.9238	1.63901e-14	3.79977e-13	ERRFI1	protein_coding	ERBB receptor feedback inhibitor 1 [Source:HGNC Symbol;Acc:HGNC:18185]
ENSG00000198431	6708	1.62934	0.704286	8.53048	58.9189	1.64304e-14	3.80412e-13	TXNRD1	protein_coding	thioredoxin reductase 1 [Source:HGNC Symbol;Acc:HGNC:12437]
ENSG00000196460	2854	2.41618	1.27273	2.72712	58.8942	1.66384e-14	3.84725e-13	RFX8	protein_coding	RFX family member 8, lacking RFX DNA binding domain [Source:HGNC Symbol;Acc:HGNC:37253]
ENSG00000111319	5876	-1.91951	-0.940737	2.98449	58.7581	1.78302e-14	4.11745e-13	SCNN1A	protein_coding	sodium channel epithelial 1 subunit alpha [Source:HGNC Symbol;Acc:HGNC:10599]
ENSG00000140931	3163	-1.71628	-0.779282	5.63074	58.7327	1.80613e-14	4.16538e-13	CMTM3	protein_coding	CKLF like MARVEL transmembrane domain containing 3 [Source:HGNC Symbol;Acc:HGNC:19174]
ENSG00000272168	13289	-7.05716	-2.81909	-0.104811	58.7277	1.81074e-14	4.17059e-13	CASC15	lncRNA	cancer susceptibility 15 [Source:HGNC Symbol;Acc:HGNC:28245]
ENSG00000127954	11245	-6.71485	-2.74735	0.363941	58.6917	1.84413e-14	4.24199e-13	STEAP4	protein_coding	STEAP4 metalloreductase [Source:HGNC Symbol;Acc:HGNC:21923]
ENSG00000206190	8409	4.59078	2.19874	0.238113	58.5961	1.93598e-14	4.44748e-13	ATP10A	protein_coding	ATPase phospholipid transporting 10A (putative) [Source:HGNC Symbol;Acc:HGNC:13542]
ENSG00000109906	6372	3.59829	1.84731	2.31658	58.4409	2.09488e-14	4.80629e-13	ZBTB16	protein_coding	zinc finger and BTB domain containing 16 [Source:HGNC Symbol;Acc:HGNC:12930]
ENSG00000217236	2554	-5.53543	-2.4687	-0.182831	58.3575	2.18565e-14	5.00806e-13	SP9	protein_coding	Sp9 transcription factor [Source:HGNC Symbol;Acc:HGNC:30690]
ENSG00000196083	11558	-1.55228	-0.634387	5.70414	58.3175	2.23053e-14	5.10428e-13	IL1RAP	protein_coding	interleukin 1 receptor accessory protein [Source:HGNC Symbol;Acc:HGNC:5995]
ENSG00000198963	9591	-2.08164	-1.05772	2.88936	58.2329	2.3285e-14	5.32161e-13	RORB	protein_coding	RAR related orphan receptor B [Source:HGNC Symbol;Acc:HGNC:10259]
ENSG00000161011	7654	1.58106	0.660888	8.6791	58.1205	2.4654e-14	5.6272e-13	SQSTM1	protein_coding	sequestosome 1 [Source:HGNC Symbol;Acc:HGNC:11280]
ENSG00000173210	7225	1.59941	0.677537	7.2874	57.9533	2.68409e-14	6.11848e-13	ABLIM3	protein_coding	actin binding LIM protein family member 3 [Source:HGNC Symbol;Acc:HGNC:29132]
ENSG00000149131	3603	-1.80604	-0.85283	5.73252	57.8733	2.7955e-14	6.36425e-13	SERPING1	protein_coding	serpin family G member 1 [Source:HGNC Symbol;Acc:HGNC:1228]
ENSG00000171608	6332	1.70074	0.76616	5.69794	57.7988	2.90348e-14	6.6016e-13	PIK3CD	protein_coding	phosphatidylinositol-4,5-bisphosphate 3-kinase catalytic subunit delta [Source:HGNC Symbol;Acc:HGNC:8977]
ENSG00000196159	16439	-1.73211	-0.792531	5.26186	57.7168	3.02704e-14	6.87371e-13	FAT4	protein_coding	FAT atypical cadherin 4 [Source:HGNC Symbol;Acc:HGNC:23109]
ENSG00000055732	6623	-2.37296	-1.24669	2.38958	57.702	3.04999e-14	6.91695e-13	MCOLN3	protein_coding	mucolipin 3 [Source:HGNC Symbol;Acc:HGNC:13358]
ENSG00000072274	7887	1.59797	0.676243	7.80482	57.6118	3.19298e-14	7.23198e-13	TFRC	protein_coding	transferrin receptor [Source:HGNC Symbol;Acc:HGNC:11763]
ENSG00000135144	4387	-7.4378	-2.89488	-0.207079	57.5329	3.32375e-14	7.51855e-13	DTX1	protein_coding	deltex E3 ubiquitin ligase 1 [Source:HGNC Symbol;Acc:HGNC:3060]
ENSG00000121858	3473	-2.55187	-1.35155	2.36742	57.503	3.37462e-14	7.62389e-13	TNFSF10	protein_coding	TNF superfamily member 10 [Source:HGNC Symbol;Acc:HGNC:11925]
ENSG00000148848	9860	-1.69298	-0.759563	6.41718	57.3615	3.62633e-14	8.18212e-13	ADAM12	protein_coding	ADAM metallopeptidase domain 12 [Source:HGNC Symbol;Acc:HGNC:190]
ENSG00000130600	2897	-3.48817	-1.80247	1.37292	57.2646	3.80942e-14	8.58428e-13	H19	lncRNA	H19 imprinted maternally expressed transcript [Source:HGNC Symbol;Acc:HGNC:4713]
ENSG00000205336	8659	1.764	0.818852	4.76928	57.2275	3.88206e-14	8.73686e-13	ADGRG1	protein_coding	adhesion G protein-coupled receptor G1 [Source:HGNC Symbol;Acc:HGNC:4512]
ENSG00000121691	3347	-1.51896	-0.603088	5.9885	57.1387	4.06128e-14	9.1286e-13	CAT	protein_coding	catalase [Source:HGNC Symbol;Acc:HGNC:1516]
ENSG00000132938	8445	2.08206	1.05801	3.16829	57.0646	4.21736e-14	9.4674e-13	MTUS2	protein_coding	microtubule associated scaffold protein 2 [Source:HGNC Symbol;Acc:HGNC:20595]
ENSG00000147573	3081	37.935	5.24546	-1.31077	56.9605	4.44658e-14	9.96934e-13	TRIM55	protein_coding	tripartite motif containing 55 [Source:HGNC Symbol;Acc:HGNC:14215]
ENSG00000112619	2976	6.9979	2.80692	0.211717	56.924	4.52988e-14	1.01433e-12	PRPH2	protein_coding	peripherin 2 [Source:HGNC Symbol;Acc:HGNC:9942]
ENSG00000198075	2898	-35.8955	-5.16573	-1.25377	56.6666	5.16319e-14	1.15468e-12	SULT1C4	protein_coding	sulfotransferase family 1C member 4 [Source:HGNC Symbol;Acc:HGNC:11457]
ENSG00000157240	6963	-1.58607	-0.665457	4.7275	56.5433	5.49735e-14	1.22786e-12	FZD1	protein_coding	frizzled class receptor 1 [Source:HGNC Symbol;Acc:HGNC:4038]
ENSG00000103260	3692	1.70656	0.771094	4.98946	56.5277	5.5411e-14	1.23607e-12	METRN	protein_coding	meteorin, glial cell differentiation regulator [Source:HGNC Symbol;Acc:HGNC:14151]
ENSG00000154027	6919	1.67275	0.742221	4.95466	56.5211	5.55993e-14	1.23871e-12	AK5	protein_coding	adenylate kinase 5 [Source:HGNC Symbol;Acc:HGNC:365]
ENSG00000107282	11384	2.28318	1.19104	3.17738	56.3079	6.19644e-14	1.37879e-12	APBA1	protein_coding	amyloid beta precursor protein binding family A member 1 [Source:HGNC Symbol;Acc:HGNC:578]
ENSG00000163739	1296	2.63865	1.3998	3.28573	56.2652	6.33279e-14	1.40736e-12	CXCL1	protein_coding	C-X-C motif chemokine ligand 1 [Source:HGNC Symbol;Acc:HGNC:4602]
ENSG00000139874	4295	1.70553	0.770223	5.2414	56.1978	6.55364e-14	1.45461e-12	SSTR1	protein_coding	somatostatin receptor 1 [Source:HGNC Symbol;Acc:HGNC:11330]
ENSG00000119686	4913	3.12302	1.64294	0.967309	56.1308	6.78055e-14	1.50309e-12	FLVCR2	protein_coding	FLVCR heme transporter 2 [Source:HGNC Symbol;Acc:HGNC:20105]
ENSG00000039560	7687	1.61669	0.693043	8.28968	55.9342	7.4938e-14	1.65913e-12	RAI14	protein_coding	retinoic acid induced 14 [Source:HGNC Symbol;Acc:HGNC:14873]
ENSG00000108448	4329	1.81853	0.862774	4.01488	55.9072	7.59748e-14	1.67998e-12	TRIM16L	protein_coding	tripartite motif containing 16 like [Source:HGNC Symbol;Acc:HGNC:32670]
ENSG00000155158	12208	1.70958	0.773638	4.14234	55.898	7.63321e-14	1.68578e-12	TTC39B	protein_coding	tetratricopeptide repeat domain 39B [Source:HGNC Symbol;Acc:HGNC:23704]
ENSG00000018408	8413	-1.53103	-0.6145	6.77935	55.8872	7.67516e-14	1.69293e-12	WWTR1	protein_coding	WW domain containing transcription regulator 1 [Source:HGNC Symbol;Acc:HGNC:24042]
ENSG00000163873	10111	-177.348	-7.47044	-1.69733	55.8247	7.9229e-14	1.7454e-12	GRIK3	protein_coding	glutamate ionotropic receptor kainate type subunit 3 [Source:HGNC Symbol;Acc:HGNC:4581]
ENSG00000099282	2646	-1.88627	-0.915536	3.48694	55.7246	8.33673e-14	1.83429e-12	TSPAN15	protein_coding	tetraspanin 15 [Source:HGNC Symbol;Acc:HGNC:23298]
ENSG00000081923	6782	1.64516	0.718232	5.16057	55.6411	8.69866e-14	1.91155e-12	ATP8B1	protein_coding	ATPase phospholipid transporting 8B1 [Source:HGNC Symbol;Acc:HGNC:3706]
ENSG00000253522	2377	18.8682	4.23789	-0.909115	55.496	9.36512e-14	2.05545e-12	MIR3142HG	lncRNA	MIR3142 host gene [Source:HGNC Symbol;Acc:HGNC:51944]
ENSG00000261594	2793	-4.02364	-2.0085	0.2302	55.457	9.55237e-14	2.09396e-12	TPBGL	protein_coding	trophoblast glycoprotein like [Source:HGNC Symbol;Acc:HGNC:44159]
ENSG00000125378	3082	-2.42593	-1.27854	2.28912	55.4231	9.71856e-14	2.12775e-12	BMP4	protein_coding	bone morphogenetic protein 4 [Source:HGNC Symbol;Acc:HGNC:1071]
ENSG00000161671	10748	-1.76144	-0.816756	6.41631	55.1639	1.10887e-13	2.42474e-12	EMC10	protein_coding	ER membrane protein complex subunit 10 [Source:HGNC Symbol;Acc:HGNC:27609]
ENSG00000137124	3155	1.59419	0.672825	5.53352	55.0358	1.18354e-13	2.58482e-12	ALDH1B1	protein_coding	aldehyde dehydrogenase 1 family member B1 [Source:HGNC Symbol;Acc:HGNC:407]
ENSG00000244694	5177	-2.65365	-1.40798	1.56444	55.0281	1.18817e-13	2.59173e-12	PTCHD4	protein_coding	patched domain containing 4 [Source:HGNC Symbol;Acc:HGNC:21345]
ENSG00000108700	1261	-33.8223	-5.0799	-1.44687	54.7775	1.34978e-13	2.94064e-12	CCL8	protein_coding	C-C motif chemokine ligand 8 [Source:HGNC Symbol;Acc:HGNC:10635]
ENSG00000128917	4753	5.85687	2.55013	-0.0870549	54.7247	1.38654e-13	3.01701e-12	DLL4	protein_coding	delta like canonical Notch ligand 4 [Source:HGNC Symbol;Acc:HGNC:2910]
ENSG00000206052	9387	-5.47491	-2.45283	0.359831	54.7096	1.39724e-13	3.03654e-12	DOK6	protein_coding	docking protein 6 [Source:HGNC Symbol;Acc:HGNC:28301]
ENSG00000257894	2253	-23.5408	-4.55709	-1.40765	54.7	1.40407e-13	3.04767e-12		lncRNA	novel transcript
ENSG00000054219	8798	-2.3879	-1.25575	1.65527	54.6451	1.44387e-13	3.1302e-12	LY75	protein_coding	lymphocyte antigen 75 [Source:HGNC Symbol;Acc:HGNC:6729]
ENSG00000150051	4106	2.31582	1.21152	2.26653	54.537	1.52548e-13	3.30309e-12	MKX	protein_coding	mohawk homeobox [Source:HGNC Symbol;Acc:HGNC:23729]
ENSG00000059804	6159	1.52035	0.604405	6.66986	54.5104	1.54626e-13	3.344e-12	SLC2A3	protein_coding	solute carrier family 2 member 3 [Source:HGNC Symbol;Acc:HGNC:11007]
ENSG00000253731	7910	-2.24307	-1.16547	1.9584	54.5033	1.55188e-13	3.35206e-12	PCDHGA6	protein_coding	protocadherin gamma subfamily A, 6 [Source:HGNC Symbol;Acc:HGNC:8704]
ENSG00000165929	6147	-8.52711	-3.09206	-0.663487	54.4104	1.62696e-13	3.50996e-12	TC2N	protein_coding	tandem C2 domains, nuclear [Source:HGNC Symbol;Acc:HGNC:19859]
ENSG00000185742	5884	-6.56247	-2.71424	-0.239659	54.2755	1.74259e-13	3.75483e-12	C11orf87	protein_coding	chromosome 11 open reading frame 87 [Source:HGNC Symbol;Acc:HGNC:33788]
ENSG00000205663	3700	-6.04756	-2.59635	-0.0394631	54.1578	1.85015e-13	3.98175e-12	NA	NA	NA
ENSG00000127241	13161	-1.78743	-0.837883	3.63562	54.0712	1.93359e-13	4.15627e-12	MASP1	protein_coding	mannan binding lectin serine peptidase 1 [Source:HGNC Symbol;Acc:HGNC:6901]
ENSG00000053747	13522	1.58848	0.667643	4.99854	54.0318	1.97267e-13	4.23514e-12	LAMA3	protein_coding	laminin subunit alpha 3 [Source:HGNC Symbol;Acc:HGNC:6483]
ENSG00000040731	3660	-2.27756	-1.18749	1.77427	53.9928	2.01229e-13	4.30686e-12	CDH10	protein_coding	cadherin 10 [Source:HGNC Symbol;Acc:HGNC:1749]
ENSG00000158747	3596	-1.68438	-0.752216	7.63979	53.9915	2.01364e-13	4.30686e-12	NBL1	protein_coding	NBL1, DAN family BMP antagonist [Source:HGNC Symbol;Acc:HGNC:7650]
ENSG00000227825	3311	3.06623	1.61647	1.38386	53.9925	2.01257e-13	4.30686e-12	SLC9A7P1	transcribed_processed_pseudogene	solute carrier family 9 member 7 pseudogene 1 [Source:HGNC Symbol;Acc:HGNC:32679]
ENSG00000244578	3889	-4.16379	-2.0579	1.02931	53.9893	2.0158e-13	4.30686e-12	LINC01391	lncRNA	long intergenic non-protein coding RNA 1391 [Source:HGNC Symbol;Acc:HGNC:50666]
ENSG00000143248	6821	-2.61892	-1.38897	1.34817	53.9864	2.01882e-13	4.30812e-12	RGS5	protein_coding	regulator of G protein signaling 5 [Source:HGNC Symbol;Acc:HGNC:10001]
ENSG00000170836	5044	-1.642	-0.715456	4.38161	53.7792	2.24339e-13	4.78159e-12	PPM1D	protein_coding	protein phosphatase, Mg2+/Mn2+ dependent 1D [Source:HGNC Symbol;Acc:HGNC:9277]
ENSG00000124762	3050	-1.63949	-0.713251	8.35487	53.6113	2.44356e-13	5.20196e-12	CDKN1A	protein_coding	cyclin dependent kinase inhibitor 1A [Source:HGNC Symbol;Acc:HGNC:1784]
ENSG00000222009	3520	-1.88022	-0.910904	4.99103	53.5319	2.54427e-13	5.40986e-12	BTBD19	protein_coding	BTB domain containing 19 [Source:HGNC Symbol;Acc:HGNC:27145]
ENSG00000162706	3847	-2.75501	-1.46206	1.26094	53.4868	2.60332e-13	5.52878e-12	CADM3	protein_coding	cell adhesion molecule 3 [Source:HGNC Symbol;Acc:HGNC:17601]
ENSG00000186918	5819	1.59983	0.677918	5.00954	53.4721	2.62288e-13	5.56364e-12	ZNF395	protein_coding	zinc finger protein 395 [Source:HGNC Symbol;Acc:HGNC:18737]
ENSG00000153029	9348	-1.69718	-0.763143	4.33933	53.4125	2.70376e-13	5.72834e-12	MR1	protein_coding	major histocompatibility complex, class I-related [Source:HGNC Symbol;Acc:HGNC:4975]
ENSG00000182179	4545	-1.7475	-0.805289	4.16888	53.2667	2.91206e-13	6.16229e-12	UBA7	protein_coding	ubiquitin like modifier activating enzyme 7 [Source:HGNC Symbol;Acc:HGNC:12471]
ENSG00000049323	7329	1.6465	0.719405	9.11794	53.26	2.92202e-13	6.17599e-12	LTBP1	protein_coding	latent transforming growth factor beta binding protein 1 [Source:HGNC Symbol;Acc:HGNC:6714]
ENSG00000175040	4582	1.50406	0.588861	6.47183	53.221	2.98058e-13	6.29226e-12	CHST2	protein_coding	carbohydrate sulfotransferase 2 [Source:HGNC Symbol;Acc:HGNC:1970]
ENSG00000161896	2785	-2.62532	-1.39249	1.689	53.1362	3.1121e-13	6.56209e-12	IP6K3	protein_coding	inositol hexakisphosphate kinase 3 [Source:HGNC Symbol;Acc:HGNC:17269]
ENSG00000157766	10909	10.8336	3.43744	-0.828453	53.0616	3.23247e-13	6.80564e-12	ACAN	protein_coding	aggrecan [Source:HGNC Symbol;Acc:HGNC:319]
ENSG00000169213	12844	1.73478	0.794756	6.3801	53.0599	3.23529e-13	6.80564e-12	RAB3B	protein_coding	RAB3B, member RAS oncogene family [Source:HGNC Symbol;Acc:HGNC:9778]
ENSG00000179542	8914	-1.79814	-0.846507	4.10654	52.9532	3.41586e-13	7.17696e-12	SLITRK4	protein_coding	SLIT and NTRK like family member 4 [Source:HGNC Symbol;Acc:HGNC:23502]
ENSG00000182704	4131	-1.5018	-0.586694	6.15662	52.7112	3.86389e-13	8.10868e-12	TSKU	protein_coding	tsukushi, small leucine rich proteoglycan [Source:HGNC Symbol;Acc:HGNC:28850]
ENSG00000119900	9051	1.61137	0.68829	5.60595	52.5192	4.26059e-13	8.9306e-12	OGFRL1	protein_coding	opioid growth factor receptor like 1 [Source:HGNC Symbol;Acc:HGNC:21378]
ENSG00000125675	6484	1.85533	0.891676	3.83305	52.435	4.4473e-13	9.31094e-12	GRIA3	protein_coding	glutamate ionotropic receptor AMPA type subunit 3 [Source:HGNC Symbol;Acc:HGNC:4573]
ENSG00000145012	25535	1.81804	0.862387	7.37501	52.4076	4.50979e-13	9.43063e-12	LPP	protein_coding	LIM domain containing preferred translocation partner in lipoma [Source:HGNC Symbol;Acc:HGNC:6679]
ENSG00000259721	1738	2.84524	1.50855	1.74709	52.3633	4.61262e-13	9.63428e-12		lncRNA	novel transcript
ENSG00000125266	5019	-1.5602	-0.641734	6.89431	52.3313	4.68842e-13	9.78107e-12	EFNB2	protein_coding	ephrin B2 [Source:HGNC Symbol;Acc:HGNC:3227]
ENSG00000174099	7405	1.56554	0.64666	6.02767	52.3081	4.7441e-13	9.88559e-12	MSRB3	protein_coding	methionine sulfoxide reductase B3 [Source:HGNC Symbol;Acc:HGNC:27375]
ENSG00000137801	9158	2.0904	1.06378	11.7041	52.2964	4.77251e-13	9.93311e-12	THBS1	protein_coding	thrombospondin 1 [Source:HGNC Symbol;Acc:HGNC:11785]
ENSG00000174599	2023	-4.83426	-2.2733	-0.0313652	52.273	4.82967e-13	1.00403e-11	TRAM1L1	protein_coding	translocation associated membrane protein 1 like 1 [Source:HGNC Symbol;Acc:HGNC:28371]
ENSG00000256043	2954	-1.75716	-0.813246	4.29324	52.2054	4.99887e-13	1.03798e-11	CTSO	protein_coding	cathepsin O [Source:HGNC Symbol;Acc:HGNC:2542]
ENSG00000146938	7441	-11.5275	-3.52701	-0.815034	52.1725	5.08325e-13	1.05427e-11	NLGN4X	protein_coding	neuroligin 4 X-linked [Source:HGNC Symbol;Acc:HGNC:14287]
ENSG00000132470	6761	-2.05428	-1.03863	3.88369	52.1412	5.16492e-13	1.0687e-11	ITGB4	protein_coding	integrin subunit beta 4 [Source:HGNC Symbol;Acc:HGNC:6158]
ENSG00000157601	8616	-1.71923	-0.781761	4.04055	52.1422	5.16223e-13	1.0687e-11	MX1	protein_coding	MX dynamin like GTPase 1 [Source:HGNC Symbol;Acc:HGNC:7532]
ENSG00000160801	2758	-2.23416	-1.15973	2.38976	52.1119	5.24255e-13	1.0835e-11	PTH1R	protein_coding	parathyroid hormone 1 receptor [Source:HGNC Symbol;Acc:HGNC:9608]
ENSG00000134901	2367	-1.78031	-0.83213	4.63763	52.0358	5.44988e-13	1.12504e-11	POGLUT2	protein_coding	protein O-glucosyltransferase 2 [Source:HGNC Symbol;Acc:HGNC:19350]
ENSG00000138795	5361	-5.55699	-2.4743	0.36975	51.9977	5.55651e-13	1.14571e-11	LEF1	protein_coding	lymphoid enhancer binding factor 1 [Source:HGNC Symbol;Acc:HGNC:6551]
ENSG00000162618	3677	-2.66129	-1.41212	1.24658	51.9185	5.78519e-13	1.19148e-11	ADGRL4	protein_coding	adhesion G protein-coupled receptor L4 [Source:HGNC Symbol;Acc:HGNC:20822]
ENSG00000104043	10861	2.09163	1.06462	2.26279	51.8963	5.85095e-13	1.20362e-11	ATP8B4	protein_coding	ATPase phospholipid transporting 8B4 (putative) [Source:HGNC Symbol;Acc:HGNC:13536]
ENSG00000153094	6658	-1.60822	-0.685465	4.33929	51.8869	5.87912e-13	1.20802e-11	BCL2L11	protein_coding	BCL2 like 11 [Source:HGNC Symbol;Acc:HGNC:994]
ENSG00000145901	5793	1.69814	0.763953	7.55006	51.7515	6.29874e-13	1.29274e-11	TNIP1	protein_coding	TNFAIP3 interacting protein 1 [Source:HGNC Symbol;Acc:HGNC:16903]
ENSG00000272398	3097	-3.29268	-1.71926	0.545197	51.6901	6.49903e-13	1.3323e-11	CD24	protein_coding	CD24 molecule [Source:HGNC Symbol;Acc:HGNC:1645]
ENSG00000117385	6766	-1.52318	-0.607089	7.29273	51.6718	6.55992e-13	1.34323e-11	P3H1	protein_coding	prolyl 3-hydroxylase 1 [Source:HGNC Symbol;Acc:HGNC:19316]
ENSG00000116711	2875	2.40032	1.26323	1.67775	51.6575	6.6079e-13	1.35149e-11	PLA2G4A	protein_coding	phospholipase A2 group IVA [Source:HGNC Symbol;Acc:HGNC:9035]
ENSG00000174482	3480	10.9631	3.45458	-1.05517	51.5708	6.90612e-13	1.41086e-11	LINGO2	protein_coding	leucine rich repeat and Ig domain containing 2 [Source:HGNC Symbol;Acc:HGNC:21207]
ENSG00000134243	9160	1.6007	0.678704	6.56332	51.56	6.94415e-13	1.41667e-11	SORT1	protein_coding	sortilin 1 [Source:HGNC Symbol;Acc:HGNC:11186]
ENSG00000188070	5948	-1.53695	-0.620072	5.55249	51.5582	6.95056e-13	1.41667e-11	C11orf95	protein_coding	chromosome 11 open reading frame 95 [Source:HGNC Symbol;Acc:HGNC:28449]
ENSG00000114473	7474	1.85719	0.893118	3.01638	51.545	6.99739e-13	1.42457e-11	IQCG	protein_coding	IQ motif containing G [Source:HGNC Symbol;Acc:HGNC:25251]
ENSG00000119915	1371	4.25373	2.08873	0.0197758	51.5418	7.00904e-13	1.42531e-11	ELOVL3	protein_coding	ELOVL fatty acid elongase 3 [Source:HGNC Symbol;Acc:HGNC:18047]
ENSG00000142089	1348	-2.09833	-1.06924	7.57686	51.3076	7.89709e-13	1.60405e-11	IFITM3	protein_coding	interferon induced transmembrane protein 3 [Source:HGNC Symbol;Acc:HGNC:5414]
ENSG00000008517	3209	2.42027	1.27517	2.88051	51.2634	8.0768e-13	1.63868e-11	IL32	protein_coding	interleukin 32 [Source:HGNC Symbol;Acc:HGNC:16830]
ENSG00000155816	9691	1.65238	0.724542	4.64827	51.2265	8.23016e-13	1.66788e-11	FMN2	protein_coding	formin 2 [Source:HGNC Symbol;Acc:HGNC:14074]
ENSG00000160746	5287	1.66388	0.734553	5.69363	51.2145	8.28048e-13	1.67616e-11	ANO10	protein_coding	anoctamin 10 [Source:HGNC Symbol;Acc:HGNC:25519]
ENSG00000075426	7157	1.65632	0.727979	7.66773	51.1629	8.50103e-13	1.71884e-11	FOSL2	protein_coding	FOS like 2, AP-1 transcription factor subunit [Source:HGNC Symbol;Acc:HGNC:3798]
ENSG00000049239	9321	1.6846	0.752404	8.46112	51.0237	9.12563e-13	1.84302e-11	H6PD	protein_coding	hexose-6-phosphate dehydrogenase/glucose 1-dehydrogenase [Source:HGNC Symbol;Acc:HGNC:4795]
ENSG00000239713	5437	-2.06818	-1.04836	2.62296	50.891	9.76413e-13	1.96973e-11	APOBEC3G	protein_coding	apolipoprotein B mRNA editing enzyme catalytic subunit 3G [Source:HGNC Symbol;Acc:HGNC:17357]
ENSG00000203780	3384	-3.65976	-1.87175	0.303889	50.8661	9.88851e-13	1.99255e-11	FANK1	protein_coding	fibronectin type III and ankyrin repeat domains 1 [Source:HGNC Symbol;Acc:HGNC:23527]
ENSG00000182902	4741	-2.27841	-1.18803	2.07769	50.6968	1.07796e-12	2.16964e-11	SLC25A18	protein_coding	solute carrier family 25 member 18 [Source:HGNC Symbol;Acc:HGNC:10988]
ENSG00000137767	3088	1.61527	0.691771	4.80816	50.686	1.08388e-12	2.17909e-11	SQOR	protein_coding	sulfide quinone oxidoreductase [Source:HGNC Symbol;Acc:HGNC:20390]
ENSG00000170271	7222	-1.90481	-0.929647	3.34324	50.6026	1.13097e-12	2.27116e-11	FAXDC2	protein_coding	fatty acid hydroxylase domain containing 2 [Source:HGNC Symbol;Acc:HGNC:1334]
ENSG00000136542	6818	1.69949	0.765099	5.30989	50.5917	1.13723e-12	2.28116e-11	GALNT5	protein_coding	polypeptide N-acetylgalactosaminyltransferase 5 [Source:HGNC Symbol;Acc:HGNC:4127]
ENSG00000077150	4484	1.59306	0.671803	5.90339	50.4333	1.23283e-12	2.47013e-11	NFKB2	protein_coding	nuclear factor kappa B subunit 2 [Source:HGNC Symbol;Acc:HGNC:7795]
ENSG00000119729	4619	1.46488	0.550785	6.62184	50.3962	1.25638e-12	2.51446e-11	RHOQ	protein_coding	ras homolog family member Q [Source:HGNC Symbol;Acc:HGNC:17736]
ENSG00000153885	6388	1.61121	0.688143	4.35994	50.3875	1.26194e-12	2.52275e-11	KCTD15	protein_coding	potassium channel tetramerization domain containing 15 [Source:HGNC Symbol;Acc:HGNC:23297]
ENSG00000087258	13697	3.52263	1.81665	1.55558	50.3748	1.27012e-12	2.53623e-11	GNAO1	protein_coding	G protein subunit alpha o1 [Source:HGNC Symbol;Acc:HGNC:4389]
ENSG00000185070	34899	1.6679	0.738037	5.89148	50.1579	1.41858e-12	2.82948e-11	FLRT2	protein_coding	fibronectin leucine rich transmembrane protein 2 [Source:HGNC Symbol;Acc:HGNC:3761]
ENSG00000109787	6297	1.552	0.634127	5.24889	50.0916	1.4673e-12	2.92338e-11	KLF3	protein_coding	Kruppel like factor 3 [Source:HGNC Symbol;Acc:HGNC:16516]
ENSG00000254726	6124	-1.66045	-0.731572	4.4095	50.0735	1.48092e-12	2.94721e-11	MEX3A	protein_coding	mex-3 RNA binding family member A [Source:HGNC Symbol;Acc:HGNC:33482]
ENSG00000135631	7058	1.61008	0.687137	6.69103	50.02	1.52187e-12	3.02529e-11	RAB11FIP5	protein_coding	RAB11 family interacting protein 5 [Source:HGNC Symbol;Acc:HGNC:24845]
ENSG00000107249	11826	1.7881	0.838426	4.90182	49.9154	1.6052e-12	3.18737e-11	GLIS3	protein_coding	GLIS family zinc finger 3 [Source:HGNC Symbol;Acc:HGNC:28510]
ENSG00000129467	8067	-2.16498	-1.11436	3.22933	49.8433	1.66524e-12	3.30289e-11	ADCY4	protein_coding	adenylate cyclase 4 [Source:HGNC Symbol;Acc:HGNC:235]
ENSG00000000003	4535	-1.56079	-0.642275	5.65602	49.8131	1.69107e-12	3.35037e-11	TSPAN6	protein_coding	tetraspanin 6 [Source:HGNC Symbol;Acc:HGNC:11858]
ENSG00000049089	4217	-3.13052	-1.6464	1.27456	49.6985	1.79285e-12	3.54805e-11	COL9A2	protein_coding	collagen type IX alpha 2 chain [Source:HGNC Symbol;Acc:HGNC:2218]
ENSG00000121005	4543	-1.96526	-0.974718	2.5323	49.4842	1.99981e-12	3.95319e-11	CRISPLD1	protein_coding	cysteine rich secretory protein LCCL domain containing 1 [Source:HGNC Symbol;Acc:HGNC:18206]
ENSG00000122694	3055	-1.91366	-0.936336	4.84036	49.4685	2.01585e-12	3.98045e-11	GLIPR2	protein_coding	GLI pathogenesis related 2 [Source:HGNC Symbol;Acc:HGNC:18007]
ENSG00000260412	6881	156.333	7.28848	-1.86521	49.2574	2.24483e-12	4.42767e-11		lncRNA	novel transcript, overlapping LINGO2
ENSG00000169764	6501	1.48512	0.570583	7.0566	49.0776	2.46033e-12	4.84732e-11	UGP2	protein_coding	UDP-glucose pyrophosphorylase 2 [Source:HGNC Symbol;Acc:HGNC:12527]
ENSG00000131323	8263	1.51047	0.594999	5.94144	49.0064	2.55125e-12	5.02087e-11	TRAF3	protein_coding	TNF receptor associated factor 3 [Source:HGNC Symbol;Acc:HGNC:12033]
ENSG00000188993	3327	-6.26956	-2.64836	-0.717898	48.8504	2.76253e-12	5.43063e-11	LRRC66	protein_coding	leucine rich repeat containing 66 [Source:HGNC Symbol;Acc:HGNC:34299]
ENSG00000197093	3397	-2.40645	-1.26691	2.10456	48.7981	2.8371e-12	5.57104e-11	GAL3ST4	protein_coding	galactose-3-O-sulfotransferase 4 [Source:HGNC Symbol;Acc:HGNC:24145]
ENSG00000204262	7156	-1.55048	-0.632711	9.4593	48.6426	3.07117e-12	6.02399e-11	COL5A2	protein_coding	collagen type V alpha 2 chain [Source:HGNC Symbol;Acc:HGNC:2210]
ENSG00000028277	9072	1.94398	0.959015	4.71543	48.554	3.21324e-12	6.29568e-11	POU2F2	protein_coding	POU class 2 homeobox 2 [Source:HGNC Symbol;Acc:HGNC:9213]
ENSG00000112419	11224	1.86099	0.896072	5.30596	48.5156	3.27674e-12	6.413e-11	PHACTR2	protein_coding	phosphatase and actin regulator 2 [Source:HGNC Symbol;Acc:HGNC:20956]
ENSG00000112852	4126	-2.71627	-1.44163	1.17242	48.4448	3.39718e-12	6.64138e-11	PCDHB2	protein_coding	protocadherin beta 2 [Source:HGNC Symbol;Acc:HGNC:8687]
ENSG00000132429	1881	1.72517	0.786737	4.10301	48.4307	3.42177e-12	6.68207e-11	POPDC3	protein_coding	popeye domain containing 3 [Source:HGNC Symbol;Acc:HGNC:17649]
ENSG00000249464	7779	-148.894	-7.21814	-1.90965	48.3964	3.48201e-12	6.79223e-11	LINC01091	lncRNA	long intergenic non-protein coding RNA 1091 [Source:HGNC Symbol;Acc:HGNC:27721]
ENSG00000182621	17412	2.33886	1.2258	2.31579	48.3503	3.56488e-12	6.94623e-11	PLCB1	protein_coding	phospholipase C beta 1 [Source:HGNC Symbol;Acc:HGNC:15917]
ENSG00000164619	5888	1.75024	0.807556	3.4205	48.1257	3.99747e-12	7.78056e-11	BMPER	protein_coding	BMP binding endothelial regulator [Source:HGNC Symbol;Acc:HGNC:24154]
ENSG00000197415	6554	1.61562	0.69209	5.15523	47.9861	4.29248e-12	8.34559e-11	VEPH1	protein_coding	ventricular zone expressed PH domain containing 1 [Source:HGNC Symbol;Acc:HGNC:25735]
ENSG00000197381	10049	1.58608	0.665465	6.37079	47.9739	4.31923e-12	8.3884e-11	ADARB1	protein_coding	adenosine deaminase RNA specific B1 [Source:HGNC Symbol;Acc:HGNC:226]
ENSG00000107201	4353	-1.6057	-0.683201	4.20846	47.9491	4.37434e-12	8.48613e-11	DDX58	protein_coding	DExD/H-box helicase 58 [Source:HGNC Symbol;Acc:HGNC:19102]
ENSG00000063180	2075	-2.31982	-1.21401	1.99613	47.9375	4.40017e-12	8.51757e-11	CA11	protein_coding	carbonic anhydrase 11 [Source:HGNC Symbol;Acc:HGNC:1370]
ENSG00000213420	3828	-3.11283	-1.63823	1.29258	47.9391	4.39663e-12	8.51757e-11	GPC2	protein_coding	glypican 2 [Source:HGNC Symbol;Acc:HGNC:4450]
ENSG00000054793	8317	1.69147	0.75828	5.57697	47.8991	4.48716e-12	8.67648e-11	ATP9A	protein_coding	ATPase phospholipid transporting 9A (putative) [Source:HGNC Symbol;Acc:HGNC:13540]
ENSG00000183114	2572	-3.4327	-1.77934	1.10478	47.8819	4.52681e-12	8.7436e-11	FAM43B	protein_coding	family with sequence similarity 43 member B [Source:HGNC Symbol;Acc:HGNC:31791]
ENSG00000010810	7411	1.47169	0.557478	5.67927	47.8766	4.53906e-12	8.75771e-11	FYN	protein_coding	FYN proto-oncogene, Src family tyrosine kinase [Source:HGNC Symbol;Acc:HGNC:4037]
ENSG00000145779	9591	1.65635	0.728007	4.25383	47.6962	4.97646e-12	9.59119e-11	TNFAIP8	protein_coding	TNF alpha induced protein 8 [Source:HGNC Symbol;Acc:HGNC:17260]
ENSG00000134986	9337	-1.63805	-0.711978	6.20789	47.6672	5.05068e-12	9.72366e-11	NREP	protein_coding	neuronal regeneration related protein [Source:HGNC Symbol;Acc:HGNC:16834]
ENSG00000198142	4657	1.6418	0.715277	5.15927	47.6323	5.1415e-12	9.88776e-11	SOWAHC	protein_coding	sosondowah ankyrin repeat domain family member C [Source:HGNC Symbol;Acc:HGNC:26149]
ENSG00000167011	3871	-17.7	-4.14568	-1.4212	47.6131	5.19203e-12	9.97411e-11	NAT16	protein_coding	N-acetyltransferase 16 (putative) [Source:HGNC Symbol;Acc:HGNC:22030]
ENSG00000227471	3325	157.318	7.29754	-1.85937	47.6103	5.19934e-12	9.97732e-11	AKR1B15	protein_coding	aldo-keto reductase family 1 member B15 [Source:HGNC Symbol;Acc:HGNC:37281]
ENSG00000111181	5280	-41.8758	-5.38804	-1.84933	47.5608	5.33231e-12	1.02214e-10	SLC6A12	protein_coding	solute carrier family 6 member 12 [Source:HGNC Symbol;Acc:HGNC:11045]
ENSG00000143494	9086	-2.24989	-1.16985	2.14521	47.544	5.3782e-12	1.02982e-10	VASH2	protein_coding	vasohibin 2 [Source:HGNC Symbol;Acc:HGNC:25723]
ENSG00000006459	9430	1.71983	0.782262	3.38223	47.5418	5.38427e-12	1.02987e-10	KDM7A	protein_coding	lysine demethylase 7A [Source:HGNC Symbol;Acc:HGNC:22224]
ENSG00000260912	1965	-2.66659	-1.41499	1.01674	47.526	5.42787e-12	1.03709e-10		lncRNA	novel transcript, overlapping ACER2
ENSG00000204642	4342	-2.94774	-1.55961	1.92341	47.4279	5.70634e-12	1.08912e-10	HLA-F	protein_coding	major histocompatibility complex, class I, F [Source:HGNC Symbol;Acc:HGNC:4963]
ENSG00000163618	14638	-8.58286	-3.10146	-0.733881	47.3531	5.92832e-12	1.13027e-10	CADPS	protein_coding	calcium dependent secretion activator [Source:HGNC Symbol;Acc:HGNC:1426]
ENSG00000189320	2526	-2.16224	-1.11253	2.3319	47.3009	6.08843e-12	1.15955e-10	FAM180A	protein_coding	family with sequence similarity 180 member A [Source:HGNC Symbol;Acc:HGNC:33773]
ENSG00000121064	3853	-1.94012	-0.956147	5.4453	47.2629	6.20749e-12	1.18096e-10	SCPEP1	protein_coding	serine carboxypeptidase 1 [Source:HGNC Symbol;Acc:HGNC:29507]
ENSG00000223485	1054	2.12328	1.0863	3.22481	47.1477	6.58323e-12	1.2511e-10	LINC01615	lncRNA	long intergenic non-protein coding RNA 1615 [Source:HGNC Symbol;Acc:HGNC:51898]
ENSG00000176971	1938	-1.86004	-0.895337	2.73144	47.1174	6.68593e-12	1.26925e-10	FIBIN	protein_coding	fin bud initiation factor homolog [Source:HGNC Symbol;Acc:HGNC:33747]
ENSG00000129038	3637	-1.47024	-0.556051	6.70988	47.0132	7.05118e-12	1.33716e-10	LOXL1	protein_coding	lysyl oxidase like 1 [Source:HGNC Symbol;Acc:HGNC:6665]
ENSG00000226808	1974	-5.34458	-2.41808	0.0622783	46.963	7.23385e-12	1.37033e-10	LINC00840	lncRNA	long intergenic non-protein coding RNA 840 [Source:HGNC Symbol;Acc:HGNC:44987]
ENSG00000118898	7686	-2.05077	-1.03616	3.04732	46.8694	7.58768e-12	1.43582e-10	PPL	protein_coding	periplakin [Source:HGNC Symbol;Acc:HGNC:9273]
ENSG00000175946	1982	9.7455	3.28474	-0.940252	46.8297	7.74304e-12	1.46366e-10	KLHL38	protein_coding	kelch like family member 38 [Source:HGNC Symbol;Acc:HGNC:34435]
ENSG00000168386	5903	-1.66226	-0.733144	3.75209	46.8172	7.79264e-12	1.47146e-10	FILIP1L	protein_coding	filamin A interacting protein 1 like [Source:HGNC Symbol;Acc:HGNC:24589]
ENSG00000177706	4629	1.55227	0.634381	7.40833	46.7732	7.96974e-12	1.5033e-10	FAM20C	protein_coding	FAM20C golgi associated secretory pathway kinase [Source:HGNC Symbol;Acc:HGNC:22140]
ENSG00000277443	4275	-1.51628	-0.600537	8.12615	46.7383	8.11279e-12	1.52866e-10	MARCKS	protein_coding	myristoylated alanine rich protein kinase C substrate [Source:HGNC Symbol;Acc:HGNC:6759]
ENSG00000132334	11235	-1.5416	-0.624424	4.84203	46.6274	8.58534e-12	1.61598e-10	PTPRE	protein_coding	protein tyrosine phosphatase receptor type E [Source:HGNC Symbol;Acc:HGNC:9669]
ENSG00000186310	2639	-3.18342	-1.67058	0.641866	46.5916	8.74335e-12	1.64397e-10	NAP1L3	protein_coding	nucleosome assembly protein 1 like 3 [Source:HGNC Symbol;Acc:HGNC:7639]
ENSG00000184564	4474	-6.24211	-2.64203	-0.319919	46.5859	8.76904e-12	1.64705e-10	SLITRK6	protein_coding	SLIT and NTRK like family member 6 [Source:HGNC Symbol;Acc:HGNC:23503]
ENSG00000186480	3650	1.49418	0.57935	7.96927	46.5475	8.9423e-12	1.67782e-10	INSIG1	protein_coding	insulin induced gene 1 [Source:HGNC Symbol;Acc:HGNC:6083]
ENSG00000113083	5547	1.58455	0.664076	8.27907	46.4663	9.32057e-12	1.74694e-10	LOX	protein_coding	lysyl oxidase [Source:HGNC Symbol;Acc:HGNC:6664]
ENSG00000082293	8511	3.34535	1.74216	0.826577	46.4578	9.36126e-12	1.75271e-10	COL19A1	protein_coding	collagen type XIX alpha 1 chain [Source:HGNC Symbol;Acc:HGNC:2196]
ENSG00000121440	6136	-1.70179	-0.767056	3.94385	46.4293	9.4986e-12	1.77655e-10	PDZRN3	protein_coding	PDZ domain containing ring finger 3 [Source:HGNC Symbol;Acc:HGNC:17704]
ENSG00000113916	5938	1.47152	0.557305	5.57827	46.4261	9.51411e-12	1.77757e-10	BCL6	protein_coding	BCL6 transcription repressor [Source:HGNC Symbol;Acc:HGNC:1001]
ENSG00000182197	8325	1.50459	0.589373	7.15345	46.3487	9.89731e-12	1.84722e-10	EXT1	protein_coding	exostosin glycosyltransferase 1 [Source:HGNC Symbol;Acc:HGNC:3512]
ENSG00000135324	2153	5.41735	2.43759	-0.42611	46.2891	1.02031e-11	1.90228e-10	MRAP2	protein_coding	melanocortin 2 receptor accessory protein 2 [Source:HGNC Symbol;Acc:HGNC:21232]
ENSG00000140859	9600	1.45341	0.539439	6.37855	46.1467	1.09724e-11	2.04357e-10	KIFC3	protein_coding	kinesin family member C3 [Source:HGNC Symbol;Acc:HGNC:6326]
ENSG00000177335	2929	-5.10171	-2.35098	-0.298468	46.1232	1.11045e-11	2.066e-10	C8orf31	lncRNA	chromosome 8 open reading frame 31 [Source:HGNC Symbol;Acc:HGNC:26731]
ENSG00000067177	6350	1.74963	0.807051	3.27696	46.0108	1.17602e-11	2.18569e-10	PHKA1	protein_coding	phosphorylase kinase regulatory subunit alpha 1 [Source:HGNC Symbol;Acc:HGNC:8925]
ENSG00000111057	3218	-1.53083	-0.614314	8.24056	45.9509	1.21255e-11	2.25122e-10	KRT18	protein_coding	keratin 18 [Source:HGNC Symbol;Acc:HGNC:6430]
ENSG00000104635	6942	1.51028	0.594812	7.90578	45.8866	1.253e-11	2.32389e-10	SLC39A14	protein_coding	solute carrier family 39 member 14 [Source:HGNC Symbol;Acc:HGNC:20858]
ENSG00000265190	4955	-1.56525	-0.646393	4.44075	45.8782	1.25839e-11	2.33143e-10	ANXA8	protein_coding	annexin A8 [Source:HGNC Symbol;Acc:HGNC:546]
ENSG00000265972	3625	1.55904	0.640658	6.31964	45.8008	1.30907e-11	2.42281e-10	TXNIP	protein_coding	thioredoxin interacting protein [Source:HGNC Symbol;Acc:HGNC:16952]
ENSG00000117597	10376	1.56774	0.64869	4.98536	45.7158	1.36717e-11	2.52769e-10	UTP25	protein_coding	UTP25 small subunit processor component [Source:HGNC Symbol;Acc:HGNC:28440]
ENSG00000084734	3146	5.4763	2.4532	-0.390525	45.6911	1.3845e-11	2.55706e-10	GCKR	protein_coding	glucokinase regulator [Source:HGNC Symbol;Acc:HGNC:4196]
ENSG00000005001	2387	-21.102	-4.39931	-1.22786	45.6032	1.44807e-11	2.67169e-10	PRSS22	protein_coding	serine protease 22 [Source:HGNC Symbol;Acc:HGNC:14368]
ENSG00000105339	14670	1.57923	0.659225	4.76512	45.5022	1.52466e-11	2.81008e-10	DENND3	protein_coding	DENN domain containing 3 [Source:HGNC Symbol;Acc:HGNC:29134]
ENSG00000103196	7965	-1.60226	-0.680105	6.42993	45.4648	1.55404e-11	2.86125e-10	CRISPLD2	protein_coding	cysteine rich secretory protein LCCL domain containing 2 [Source:HGNC Symbol;Acc:HGNC:25248]
ENSG00000148082	9929	1.61286	0.689617	5.67866	45.4265	1.58477e-11	2.91479e-10	SHC3	protein_coding	SHC adaptor protein 3 [Source:HGNC Symbol;Acc:HGNC:18181]
ENSG00000164342	6724	-2.0969	-1.06826	1.83581	45.0985	1.87366e-11	3.44255e-10	TLR3	protein_coding	toll like receptor 3 [Source:HGNC Symbol;Acc:HGNC:11849]
ENSG00000165495	6538	-9.69555	-3.27732	-0.863307	44.9621	2.00881e-11	3.68705e-10	PKNOX2	protein_coding	PBX/knotted 1 homeobox 2 [Source:HGNC Symbol;Acc:HGNC:16714]
ENSG00000181754	5144	2.27166	1.18375	1.82451	44.9304	2.04164e-11	3.74343e-10	AMIGO1	protein_coding	adhesion molecule with Ig like domain 1 [Source:HGNC Symbol;Acc:HGNC:20824]
ENSG00000114805	7173	-4.0988	-2.0352	0.297545	44.925	2.04731e-11	3.74995e-10	PLCH1	protein_coding	phospholipase C eta 1 [Source:HGNC Symbol;Acc:HGNC:29185]
ENSG00000182010	9548	-1.82724	-0.869662	3.01616	44.9128	2.06007e-11	3.76941e-10	RTKN2	protein_coding	rhotekin 2 [Source:HGNC Symbol;Acc:HGNC:19364]
ENSG00000141034	5210	1.60222	0.680077	4.79461	44.9085	2.06455e-11	3.77372e-10	GID4	protein_coding	GID complex subunit 4 homolog [Source:HGNC Symbol;Acc:HGNC:28453]
ENSG00000091592	12808	-1.55432	-0.63628	5.19175	44.8183	2.16195e-11	3.94768e-10	NLRP1	protein_coding	NLR family pyrin domain containing 1 [Source:HGNC Symbol;Acc:HGNC:14374]
ENSG00000149257	4914	-1.56816	-0.649072	9.51796	44.7096	2.28534e-11	4.16869e-10	SERPINH1	protein_coding	serpin family H member 1 [Source:HGNC Symbol;Acc:HGNC:1546]
ENSG00000157110	8931	1.45935	0.545321	5.70149	44.6905	2.30772e-11	4.20518e-10	RBPMS	protein_coding	RNA binding protein, mRNA processing factor [Source:HGNC Symbol;Acc:HGNC:19097]
ENSG00000104870	4173	-1.70122	-0.766567	5.54257	44.6263	2.38472e-11	4.34102e-10	FCGRT	protein_coding	Fc fragment of IgG receptor and transporter [Source:HGNC Symbol;Acc:HGNC:3621]
ENSG00000053438	1297	-2.39687	-1.26115	1.45942	44.6179	2.39492e-11	4.35512e-10	NNAT	protein_coding	neuronatin [Source:HGNC Symbol;Acc:HGNC:7860]
ENSG00000138395	6141	2.73931	1.45381	0.955999	44.5863	2.43389e-11	4.42144e-10	CDK15	protein_coding	cyclin dependent kinase 15 [Source:HGNC Symbol;Acc:HGNC:14434]
ENSG00000173276	8062	1.62474	0.700209	5.13071	44.5347	2.4989e-11	4.53489e-10	ZBTB21	protein_coding	zinc finger and BTB domain containing 21 [Source:HGNC Symbol;Acc:HGNC:13083]
ENSG00000197558	21144	-5.48871	-2.45647	-0.566231	44.4253	2.64256e-11	4.79069e-10	SSPOP	transcribed_unitary_pseudogene	SCO-spondin, pseudogene [Source:HGNC Symbol;Acc:HGNC:21998]
ENSG00000173702	3499	20.1222	4.33071	-1.39572	44.4229	2.64578e-11	4.79163e-10	MUC13	protein_coding	mucin 13, cell surface associated [Source:HGNC Symbol;Acc:HGNC:7511]
ENSG00000066735	6756	-50.9147	-5.67001	-1.62243	44.4192	2.65071e-11	4.79564e-10	KIF26A	protein_coding	kinesin family member 26A [Source:HGNC Symbol;Acc:HGNC:20226]
ENSG00000115232	7901	-1.50927	-0.593856	5.14625	44.3287	2.77616e-11	5.01748e-10	ITGA4	protein_coding	integrin subunit alpha 4 [Source:HGNC Symbol;Acc:HGNC:6140]
ENSG00000175602	1524	1.46714	0.553007	6.62095	44.2545	2.88342e-11	5.20603e-10	CCDC85B	protein_coding	coiled-coil domain containing 85B [Source:HGNC Symbol;Acc:HGNC:24926]
ENSG00000166448	4663	-3.40279	-1.76672	0.800437	44.2418	2.90223e-11	5.23466e-10	TMEM130	protein_coding	transmembrane protein 130 [Source:HGNC Symbol;Acc:HGNC:25429]
ENSG00000087116	8726	1.56114	0.642603	6.85688	44.1686	3.01277e-11	5.4285e-10	ADAMTS2	protein_coding	ADAM metallopeptidase with thrombospondin type 1 motif 2 [Source:HGNC Symbol;Acc:HGNC:218]
ENSG00000266714	12761	-2.04137	-1.02954	2.13319	44.16	3.02603e-11	5.44686e-10	MYO15B	protein_coding	myosin XVB [Source:HGNC Symbol;Acc:HGNC:14083]
ENSG00000169071	5818	-1.53721	-0.620319	6.36204	44.1572	3.03031e-11	5.44902e-10	ROR2	protein_coding	receptor tyrosine kinase like orphan receptor 2 [Source:HGNC Symbol;Acc:HGNC:10257]
ENSG00000116701	2928	7.1665	2.84127	-0.445565	44.1156	3.09541e-11	5.56044e-10	NCF2	protein_coding	neutrophil cytosolic factor 2 [Source:HGNC Symbol;Acc:HGNC:7661]
ENSG00000166510	5180	-1.64924	-0.721801	4.11573	44.1004	3.11951e-11	5.59805e-10	CCDC68	protein_coding	coiled-coil domain containing 68 [Source:HGNC Symbol;Acc:HGNC:24350]
ENSG00000167460	8632	1.53885	0.621849	9.88693	43.8455	3.5535e-11	6.37041e-10	TPM4	protein_coding	tropomyosin 4 [Source:HGNC Symbol;Acc:HGNC:12013]
ENSG00000105290	3656	-1.84426	-0.883039	3.71398	43.8391	3.56514e-11	6.3848e-10	APLP1	protein_coding	amyloid beta precursor like protein 1 [Source:HGNC Symbol;Acc:HGNC:597]
ENSG00000102760	1032	2.56804	1.36067	2.01022	43.7939	3.64847e-11	6.52744e-10	RGCC	protein_coding	regulator of cell cycle [Source:HGNC Symbol;Acc:HGNC:20369]
ENSG00000134013	5707	1.50655	0.591245	9.09338	43.7213	3.7862e-11	6.76702e-10	LOXL2	protein_coding	lysyl oxidase like 2 [Source:HGNC Symbol;Acc:HGNC:6666]
ENSG00000118785	2321	8.01984	3.00357	-0.926955	43.6959	3.83574e-11	6.84864e-10	SPP1	protein_coding	secreted phosphoprotein 1 [Source:HGNC Symbol;Acc:HGNC:11255]
ENSG00000124216	1686	-2.21715	-1.14871	2.48099	43.6896	3.84812e-11	6.86384e-10	SNAI1	protein_coding	snail family transcriptional repressor 1 [Source:HGNC Symbol;Acc:HGNC:11128]
ENSG00000180758	5372	1.6053	0.682846	4.09726	43.6571	3.91251e-11	6.97166e-10	GPR157	protein_coding	G protein-coupled receptor 157 [Source:HGNC Symbol;Acc:HGNC:23687]
ENSG00000135837	14301	1.61385	0.690507	6.37359	43.6241	3.97902e-11	7.08305e-10	CEP350	protein_coding	centrosomal protein 350 [Source:HGNC Symbol;Acc:HGNC:24238]
ENSG00000110911	10145	1.54842	0.6308	5.4738	43.5344	4.16572e-11	7.40796e-10	SLC11A2	protein_coding	solute carrier family 11 member 2 [Source:HGNC Symbol;Acc:HGNC:10908]
ENSG00000133321	1299	-3.14361	-1.65242	2.19916	43.3171	4.65486e-11	8.2695e-10	PLAAT4	protein_coding	phospholipase A and acyltransferase 4 [Source:HGNC Symbol;Acc:HGNC:9869]
ENSG00000126353	2508	3.09908	1.63184	1.07184	43.2882	4.72422e-11	8.38431e-10	CCR7	protein_coding	C-C motif chemokine receptor 7 [Source:HGNC Symbol;Acc:HGNC:1608]
ENSG00000170577	2205	-1.879	-0.909966	2.87181	42.9558	5.59911e-11	9.92707e-10	SIX2	protein_coding	SIX homeobox 2 [Source:HGNC Symbol;Acc:HGNC:10888]
ENSG00000123096	6821	-2.00379	-1.00273	3.742	42.9465	5.62584e-11	9.96449e-10	SSPN	protein_coding	sarcospan [Source:HGNC Symbol;Acc:HGNC:11322]
ENSG00000106366	3190	1.67978	0.748272	11.8399	42.8196	6.00287e-11	1.06217e-09	SERPINE1	protein_coding	serpin family E member 1 [Source:HGNC Symbol;Acc:HGNC:8583]
ENSG00000076706	7422	1.63792	0.711861	4.52977	42.6335	6.60204e-11	1.16702e-09	MCAM	protein_coding	melanoma cell adhesion molecule [Source:HGNC Symbol;Acc:HGNC:6934]
ENSG00000134954	7149	1.4946	0.579759	6.94622	42.387	7.4885e-11	1.3224e-09	ETS1	protein_coding	ETS proto-oncogene 1, transcription factor [Source:HGNC Symbol;Acc:HGNC:3488]
ENSG00000264230	2860	-1.92087	-0.941763	3.02741	42.2929	7.85779e-11	1.38623e-09	ANXA8L1	protein_coding	annexin A8 like 1 [Source:HGNC Symbol;Acc:HGNC:23334]
ENSG00000185630	21249	-1.62839	-0.70345	5.32891	42.2741	7.93347e-11	1.39819e-09	PBX1	protein_coding	PBX homeobox 1 [Source:HGNC Symbol;Acc:HGNC:8632]
ENSG00000276850	2467	-1.98063	-0.98596	2.41669	42.2229	8.14413e-11	1.43389e-09		lncRNA	novel transcript
ENSG00000054392	6641	-1.70078	-0.7662	3.47584	42.0956	8.69189e-11	1.52731e-09	HHAT	protein_coding	hedgehog acyltransferase [Source:HGNC Symbol;Acc:HGNC:18270]
ENSG00000273179	397	-2.4353	-1.2841	1.74432	42.0956	8.69202e-11	1.52731e-09		lncRNA	novel transcript, antisense to SPON2
ENSG00000186684	4491	2.26939	1.1823	2.07011	41.9501	9.36336e-11	1.64365e-09	CYP27C1	protein_coding	cytochrome P450 family 27 subfamily C member 1 [Source:HGNC Symbol;Acc:HGNC:33480]
ENSG00000113532	7794	-3.41089	-1.77015	0.940887	41.9409	9.40759e-11	1.64814e-09	ST8SIA4	protein_coding	ST8 alpha-N-acetyl-neuraminide alpha-2,8-sialyltransferase 4 [Source:HGNC Symbol;Acc:HGNC:10871]
ENSG00000277586	4329	-18.2066	-4.18639	-1.72412	41.9426	9.39918e-11	1.64814e-09	NEFL	protein_coding	neurofilament light [Source:HGNC Symbol;Acc:HGNC:7739]
ENSG00000171617	5858	-1.48377	-0.569272	6.93949	41.8486	9.86204e-11	1.72605e-09	ENC1	protein_coding	ectodermal-neural cortex 1 [Source:HGNC Symbol;Acc:HGNC:3345]
ENSG00000100376	6512	-1.74351	-0.801993	4.46175	41.8096	1.00609e-10	1.75911e-09	FAM118A	protein_coding	family with sequence similarity 118 member A [Source:HGNC Symbol;Acc:HGNC:1313]
ENSG00000107404	3814	1.44098	0.52705	7.07	41.701	1.06354e-10	1.85774e-09	DVL1	protein_coding	dishevelled segment polarity protein 1 [Source:HGNC Symbol;Acc:HGNC:3084]
ENSG00000172059	4589	1.60922	0.686359	4.17959	41.6926	1.06813e-10	1.8639e-09	KLF11	protein_coding	Kruppel like factor 11 [Source:HGNC Symbol;Acc:HGNC:11811]
ENSG00000167612	3705	-153.982	-7.26661	-1.87374	41.6252	1.10561e-10	1.92742e-09	ANKRD33	protein_coding	ankyrin repeat domain 33 [Source:HGNC Symbol;Acc:HGNC:13788]
ENSG00000128284	5901	-2.04991	-1.03556	2.09492	41.5689	1.1379e-10	1.98176e-09	APOL3	protein_coding	apolipoprotein L3 [Source:HGNC Symbol;Acc:HGNC:14868]
ENSG00000153234	3967	1.66533	0.73581	5.51748	41.559	1.14367e-10	1.98985e-09	NR4A2	protein_coding	nuclear receptor subfamily 4 group A member 2 [Source:HGNC Symbol;Acc:HGNC:7981]
ENSG00000188015	955	-2.17354	-1.12005	1.70333	41.4575	1.20464e-10	2.09387e-09	S100A3	protein_coding	S100 calcium binding protein A3 [Source:HGNC Symbol;Acc:HGNC:10493]
ENSG00000211768	50	-37.9977	-5.24784	-1.95075	41.4444	1.21273e-10	2.10586e-09	TRBJ2-4	TR_J_gene	T cell receptor beta joining 2-4 [Source:HGNC Symbol;Acc:HGNC:12172]
ENSG00000108179	2674	1.44819	0.534249	7.30755	41.4357	1.21814e-10	2.11319e-09	PPIF	protein_coding	peptidylprolyl isomerase F [Source:HGNC Symbol;Acc:HGNC:9259]
ENSG00000138496	8938	-1.48936	-0.574692	4.7274	41.3796	1.25361e-10	2.1726e-09	PARP9	protein_coding	poly(ADP-ribose) polymerase family member 9 [Source:HGNC Symbol;Acc:HGNC:24118]
ENSG00000228340	5137	-122.734	-6.93939	-2.13647	41.3429	1.27737e-10	2.21162e-09	MIR646HG	lncRNA	MIR646 host gene [Source:HGNC Symbol;Acc:HGNC:27659]
ENSG00000137834	8563	-2.60508	-1.38133	1.22506	41.2359	1.34919e-10	2.33368e-09	SMAD6	protein_coding	SMAD family member 6 [Source:HGNC Symbol;Acc:HGNC:6772]
ENSG00000196072	2943	-1.70791	-0.772233	4.68592	41.1822	1.3868e-10	2.39406e-09	BLOC1S2	protein_coding	biogenesis of lysosomal organelles complex 1 subunit 2 [Source:HGNC Symbol;Acc:HGNC:20984]
ENSG00000277287	5678	-5.09206	-2.34825	-0.601819	41.1826	1.38655e-10	2.39406e-09		lncRNA	novel transcript
ENSG00000179403	5065	-2.67823	-1.42128	1.03187	41.1543	1.40676e-10	2.42614e-09	VWA1	protein_coding	von Willebrand factor A domain containing 1 [Source:HGNC Symbol;Acc:HGNC:30910]
ENSG00000168487	7471	-1.43323	-0.519272	7.12906	41.0857	1.457e-10	2.51035e-09	BMP1	protein_coding	bone morphogenetic protein 1 [Source:HGNC Symbol;Acc:HGNC:1067]
ENSG00000072163	8487	1.8016	0.849279	2.62557	41.0305	1.49869e-10	2.57967e-09	LIMS2	protein_coding	LIM zinc finger domain containing 2 [Source:HGNC Symbol;Acc:HGNC:16084]
ENSG00000078098	7003	-1.42778	-0.513776	6.69017	41.0228	1.50465e-10	2.58742e-09	FAP	protein_coding	fibroblast activation protein alpha [Source:HGNC Symbol;Acc:HGNC:3590]
ENSG00000178573	6976	-2.17634	-1.12191	2.09887	41.0203	1.50655e-10	2.58818e-09	MAF	protein_coding	MAF bZIP transcription factor [Source:HGNC Symbol;Acc:HGNC:6776]
ENSG00000103034	9647	-1.8209	-0.864654	3.13474	40.916	1.58913e-10	2.72738e-09	NDRG4	protein_coding	NDRG family member 4 [Source:HGNC Symbol;Acc:HGNC:14466]
ENSG00000234449	4381	-25.4469	-4.66942	-1.78749	40.8618	1.6338e-10	2.80135e-09	NA	NA	NA
ENSG00000158270	7340	-10.1855	-3.34845	-1.03942	40.8242	1.66556e-10	2.85304e-09	COLEC12	protein_coding	collectin subfamily member 12 [Source:HGNC Symbol;Acc:HGNC:16016]
ENSG00000131634	2047	-1.68257	-0.750667	4.1455	40.8148	1.67363e-10	2.86409e-09	TMEM204	protein_coding	transmembrane protein 204 [Source:HGNC Symbol;Acc:HGNC:14158]
ENSG00000198948	8741	2.59097	1.37349	1.14801	40.7391	1.73974e-10	2.97435e-09	MFAP3L	protein_coding	microfibril associated protein 3 like [Source:HGNC Symbol;Acc:HGNC:29083]
ENSG00000141664	10235	1.56289	0.644215	4.33103	40.6938	1.78055e-10	3.04119e-09	ZCCHC2	protein_coding	zinc finger CCHC-type containing 2 [Source:HGNC Symbol;Acc:HGNC:22916]
ENSG00000189292	2191	5.97834	2.57975	-0.382293	40.6545	1.81671e-10	3.09995e-09	ALKAL2	protein_coding	ALK and LTK ligand 2 [Source:HGNC Symbol;Acc:HGNC:27683]
ENSG00000165914	21268	1.54191	0.624715	4.92049	40.643	1.82739e-10	3.11519e-09	TTC7B	protein_coding	tetratricopeptide repeat domain 7B [Source:HGNC Symbol;Acc:HGNC:19858]
ENSG00000182218	7836	-2.36112	-1.23947	1.97303	40.5906	1.87705e-10	3.19676e-09	HHIPL1	protein_coding	HHIP like 1 [Source:HGNC Symbol;Acc:HGNC:19710]
ENSG00000152256	14883	1.57457	0.654956	4.14269	40.5409	1.9254e-10	3.27595e-09	PDK1	protein_coding	pyruvate dehydrogenase kinase 1 [Source:HGNC Symbol;Acc:HGNC:8809]
ENSG00000116774	2821	-1.5199	-0.603973	4.41462	40.5225	1.94363e-10	3.30381e-09	OLFML3	protein_coding	olfactomedin like 3 [Source:HGNC Symbol;Acc:HGNC:24956]
ENSG00000064763	5411	1.68417	0.75204	3.30304	40.508	1.95815e-10	3.32529e-09	FAR2	protein_coding	fatty acyl-CoA reductase 2 [Source:HGNC Symbol;Acc:HGNC:25531]
ENSG00000044524	6674	-2.21259	-1.14574	2.15874	40.4902	1.97605e-10	3.35247e-09	EPHA3	protein_coding	EPH receptor A3 [Source:HGNC Symbol;Acc:HGNC:3387]
ENSG00000180730	2860	8.83903	3.14389	-0.765253	40.3617	2.11034e-10	3.57687e-09	SHISA2	protein_coding	shisa family member 2 [Source:HGNC Symbol;Acc:HGNC:20366]
ENSG00000109339	42646	-2.19861	-1.13659	2.3065	40.3597	2.11251e-10	3.57714e-09	MAPK10	protein_coding	mitogen-activated protein kinase 10 [Source:HGNC Symbol;Acc:HGNC:6872]
ENSG00000157368	2233	4.86402	2.28215	-0.633658	40.3226	2.15308e-10	3.64235e-09	IL34	protein_coding	interleukin 34 [Source:HGNC Symbol;Acc:HGNC:28529]
ENSG00000240583	3435	-3.97456	-1.99079	0.257266	40.2961	2.18241e-10	3.68845e-09	AQP1	protein_coding	aquaporin 1 (Colton blood group) [Source:HGNC Symbol;Acc:HGNC:633]
ENSG00000083782	1805	-119.977	-6.90661	-2.16243	40.2631	2.21966e-10	3.74782e-09	EPYC	protein_coding	epiphycan [Source:HGNC Symbol;Acc:HGNC:3053]
ENSG00000134824	11026	-1.50233	-0.5872	8.17225	40.1574	2.34297e-10	3.95226e-09	FADS2	protein_coding	fatty acid desaturase 2 [Source:HGNC Symbol;Acc:HGNC:3575]
ENSG00000182261	2531	5.81441	2.53963	-0.46542	40.0883	2.42741e-10	4.09079e-09	NLRP10	protein_coding	NLR family pyrin domain containing 10 [Source:HGNC Symbol;Acc:HGNC:21464]
ENSG00000070882	8100	-1.46621	-0.552095	5.69751	40.0121	2.52389e-10	4.24935e-09	OSBPL3	protein_coding	oxysterol binding protein like 3 [Source:HGNC Symbol;Acc:HGNC:16370]
ENSG00000091536	20002	-2.59442	-1.37541	1.44501	39.9587	2.59394e-10	4.36315e-09	MYO15A	protein_coding	myosin XVA [Source:HGNC Symbol;Acc:HGNC:7594]
ENSG00000095637	10819	2.05777	1.04108	2.06494	39.9498	2.60568e-10	4.37873e-09	SORBS1	protein_coding	sorbin and SH3 domain containing 1 [Source:HGNC Symbol;Acc:HGNC:14565]
ENSG00000226752	7224	-1.80385	-0.851076	3.10381	39.8661	2.71983e-10	4.56622e-09	CUTALP	transcribed_unitary_pseudogene	cutA divalent cation tolerance like, pseudogene [Source:HGNC Symbol;Acc:HGNC:27367]
ENSG00000143554	5470	-1.72858	-0.78959	4.42405	39.8564	2.73337e-10	4.5846e-09	SLC27A3	protein_coding	solute carrier family 27 member 3 [Source:HGNC Symbol;Acc:HGNC:10997]
ENSG00000151718	9966	1.41557	0.50138	6.18908	39.7179	2.93429e-10	4.91596e-09	WWC2	protein_coding	WW and C2 domain containing 2 [Source:HGNC Symbol;Acc:HGNC:24148]
ENSG00000167772	2482	1.61252	0.689316	7.84241	39.7164	2.93647e-10	4.91596e-09	ANGPTL4	protein_coding	angiopoietin like 4 [Source:HGNC Symbol;Acc:HGNC:16039]
ENSG00000178951	5725	1.55511	0.637021	6.93794	39.6674	3.01114e-10	5.03619e-09	ZBTB7A	protein_coding	zinc finger and BTB domain containing 7A [Source:HGNC Symbol;Acc:HGNC:18078]
ENSG00000099834	3873	2.59506	1.37577	1.65185	39.6634	3.01723e-10	5.04162e-09	CDHR5	protein_coding	cadherin related family member 5 [Source:HGNC Symbol;Acc:HGNC:7521]
ENSG00000185745	4613	-1.56294	-0.644262	3.98239	39.6141	3.09444e-10	5.16576e-09	IFIT1	protein_coding	interferon induced protein with tetratricopeptide repeats 1 [Source:HGNC Symbol;Acc:HGNC:5407]
ENSG00000176165	5358	-19.3583	-4.27488	-1.42166	39.543	3.20921e-10	5.35231e-09	FOXG1	protein_coding	forkhead box G1 [Source:HGNC Symbol;Acc:HGNC:3811]
ENSG00000178538	5783	-5.09488	-2.34905	-0.450675	39.5153	3.25504e-10	5.42364e-09	CA8	protein_coding	carbonic anhydrase 8 [Source:HGNC Symbol;Acc:HGNC:1382]
ENSG00000112320	6904	-2.38893	-1.25636	1.47967	39.464	3.34167e-10	5.56275e-09	SOBP	protein_coding	sine oculis binding protein homolog [Source:HGNC Symbol;Acc:HGNC:29256]
ENSG00000230267	6046	-14.2881	-3.83675	-1.27181	39.4135	3.42916e-10	5.70303e-09	HERC2P4	transcribed_unprocessed_pseudogene	hect domain and RLD 2 pseudogene 4 [Source:HGNC Symbol;Acc:HGNC:4872]
ENSG00000170425	2551	1.44007	0.526139	5.32655	39.4044	3.44522e-10	5.72436e-09	ADORA2B	protein_coding	adenosine A2b receptor [Source:HGNC Symbol;Acc:HGNC:264]
ENSG00000249992	1813	1.48204	0.567585	8.4873	39.3477	3.54677e-10	5.88757e-09	TMEM158	protein_coding	transmembrane protein 158 (gene/pseudogene) [Source:HGNC Symbol;Acc:HGNC:30293]
ENSG00000178031	13652	1.4565	0.542506	5.08058	39.3448	3.55189e-10	5.89055e-09	ADAMTSL1	protein_coding	ADAMTS like 1 [Source:HGNC Symbol;Acc:HGNC:14632]
ENSG00000128641	9533	1.51171	0.596182	7.81091	39.3047	3.62573e-10	6.00739e-09	MYO1B	protein_coding	myosin IB [Source:HGNC Symbol;Acc:HGNC:7596]
ENSG00000065802	7410	1.44929	0.535349	6.69329	39.2774	3.67666e-10	6.08607e-09	ASB1	protein_coding	ankyrin repeat and SOCS box containing 1 [Source:HGNC Symbol;Acc:HGNC:16011]
ENSG00000152527	9835	-1.65271	-0.724835	4.10194	39.248	3.73251e-10	6.17275e-09	PLEKHH2	protein_coding	pleckstrin homology, MyTH4 and FERM domain containing H2 [Source:HGNC Symbol;Acc:HGNC:30506]
ENSG00000250681	466	-10.3074	-3.3656	-0.727746	39.219	3.78844e-10	6.2594e-09		lncRNA	novel transcript
ENSG00000113140	4831	-1.55901	-0.640626	10.7713	39.1796	3.86558e-10	6.38091e-09	SPARC	protein_coding	secreted protein acidic and cysteine rich [Source:HGNC Symbol;Acc:HGNC:11219]
ENSG00000146278	2992	1.42491	0.510874	6.2201	39.1575	3.90968e-10	6.4477e-09	PNRC1	protein_coding	proline rich nuclear receptor coactivator 1 [Source:HGNC Symbol;Acc:HGNC:17278]
ENSG00000128203	3357	-1.82748	-0.869852	2.66153	39.1314	3.96228e-10	6.52836e-09	ASPHD2	protein_coding	aspartate beta-hydroxylase domain containing 2 [Source:HGNC Symbol;Acc:HGNC:30437]
ENSG00000100422	4938	1.4252	0.511169	6.7796	39.0921	4.04285e-10	6.65492e-09	CERK	protein_coding	ceramide kinase [Source:HGNC Symbol;Acc:HGNC:19256]
ENSG00000171310	6492	1.93621	0.953239	3.90088	38.916	4.42448e-10	7.27636e-09	CHST11	protein_coding	carbohydrate sulfotransferase 11 [Source:HGNC Symbol;Acc:HGNC:17422]
ENSG00000080371	16036	1.40033	0.48577	6.31255	38.8433	4.59237e-10	7.54546e-09	RAB21	protein_coding	RAB21, member RAS oncogene family [Source:HGNC Symbol;Acc:HGNC:18263]
ENSG00000165633	8633	-1.70143	-0.766752	3.35041	38.7539	4.80749e-10	7.89159e-09	VSTM4	protein_coding	V-set and transmembrane domain containing 4 [Source:HGNC Symbol;Acc:HGNC:26470]
ENSG00000167778	3479	1.52001	0.604081	5.7536	38.7477	4.82285e-10	7.90947e-09	SPRYD3	protein_coding	SPRY domain containing 3 [Source:HGNC Symbol;Acc:HGNC:25920]
ENSG00000071242	8243	1.52064	0.604681	6.35431	38.7374	4.84842e-10	7.94405e-09	RPS6KA2	protein_coding	ribosomal protein S6 kinase A2 [Source:HGNC Symbol;Acc:HGNC:10431]
ENSG00000204187	1121	-3.51637	-1.81409	0.569635	38.6569	5.0524e-10	8.27062e-09	NA	NA	NA
ENSG00000006534	6626	1.5345	0.617769	5.11254	38.6194	5.15036e-10	8.4232e-09	ALDH3B1	protein_coding	aldehyde dehydrogenase 3 family member B1 [Source:HGNC Symbol;Acc:HGNC:410]
ENSG00000138378	4785	3.23844	1.6953	0.0932192	38.5647	5.29672e-10	8.65457e-09	STAT4	protein_coding	signal transducer and activator of transcription 4 [Source:HGNC Symbol;Acc:HGNC:11365]
ENSG00000110203	1396	6.08959	2.60634	-0.407587	38.5415	5.36008e-10	8.75002e-09	FOLR3	protein_coding	folate receptor gamma [Source:HGNC Symbol;Acc:HGNC:3795]
ENSG00000060718	9091	-1.68975	-0.756809	3.26118	38.4666	5.56985e-10	9.08409e-09	COL11A1	protein_coding	collagen type XI alpha 1 chain [Source:HGNC Symbol;Acc:HGNC:2186]
ENSG00000107798	4910	-1.47202	-0.557801	6.16978	38.3846	5.80904e-10	9.46547e-09	LIPA	protein_coding	lipase A, lysosomal acid type [Source:HGNC Symbol;Acc:HGNC:6617]
ENSG00000100003	5985	1.43121	0.517232	5.69738	38.381	5.81966e-10	9.47407e-09	SEC14L2	protein_coding	SEC14 like lipid binding 2 [Source:HGNC Symbol;Acc:HGNC:10699]
ENSG00000130203	2191	1.87408	0.90618	6.37731	38.3676	5.85985e-10	9.52198e-09	APOE	protein_coding	apolipoprotein E [Source:HGNC Symbol;Acc:HGNC:613]
ENSG00000169604	8185	-1.46842	-0.554265	8.33751	38.3689	5.8557e-10	9.52198e-09	ANTXR1	protein_coding	ANTXR cell adhesion molecule 1 [Source:HGNC Symbol;Acc:HGNC:21014]
ENSG00000161544	2949	-1.78372	-0.834893	3.98158	38.2544	6.20958e-10	1.0081e-08	CYGB	protein_coding	cytoglobin [Source:HGNC Symbol;Acc:HGNC:16505]
ENSG00000117600	5540	-2.38441	-1.25363	1.17593	38.2255	6.30225e-10	1.02221e-08	PLPPR4	protein_coding	phospholipid phosphatase related 4 [Source:HGNC Symbol;Acc:HGNC:23496]
ENSG00000158258	14596	-2.65823	-1.41047	0.927367	38.1969	6.39525e-10	1.03635e-08	CLSTN2	protein_coding	calsyntenin 2 [Source:HGNC Symbol;Acc:HGNC:17448]
ENSG00000149925	3916	1.65669	0.728303	4.22041	38.139	6.5881e-10	1.06662e-08	ALDOA	protein_coding	aldolase, fructose-bisphosphate A [Source:HGNC Symbol;Acc:HGNC:414]
ENSG00000134247	6352	-1.40835	-0.494006	6.15682	38.0976	6.72946e-10	1.08851e-08	PTGFRN	protein_coding	prostaglandin F2 receptor inhibitor [Source:HGNC Symbol;Acc:HGNC:9601]
ENSG00000102575	2814	-2.13556	-1.09462	2.66362	38.0823	6.78236e-10	1.09607e-08	ACP5	protein_coding	acid phosphatase 5, tartrate resistant [Source:HGNC Symbol;Acc:HGNC:124]
ENSG00000171444	10746	-1.63242	-0.707016	4.79254	38.0658	6.83999e-10	1.10437e-08	MCC	protein_coding	MCC regulator of WNT signaling pathway [Source:HGNC Symbol;Acc:HGNC:6935]
ENSG00000185818	5871	1.89341	0.920987	2.24397	37.9343	7.31658e-10	1.18025e-08	NAT8L	protein_coding	N-acetyltransferase 8 like [Source:HGNC Symbol;Acc:HGNC:26742]
ENSG00000187193	1773	1.93828	0.954774	4.27968	37.9282	7.3398e-10	1.18292e-08	MT1X	protein_coding	metallothionein 1X [Source:HGNC Symbol;Acc:HGNC:7405]
ENSG00000124249	2599	-5.37856	-2.42722	-0.769173	37.6716	8.37124e-10	1.34792e-08	KCNK15	protein_coding	potassium two pore domain channel subfamily K member 15 [Source:HGNC Symbol;Acc:HGNC:13814]
ENSG00000138386	4887	1.4573	0.543295	5.87426	37.6461	8.48159e-10	1.36445e-08	NAB1	protein_coding	NGFI-A binding protein 1 [Source:HGNC Symbol;Acc:HGNC:7626]
ENSG00000078053	5636	1.59609	0.674544	3.87607	37.6379	8.51732e-10	1.36895e-08	AMPH	protein_coding	amphiphysin [Source:HGNC Symbol;Acc:HGNC:471]
ENSG00000150938	7122	1.41964	0.505528	7.3585	37.6149	8.61833e-10	1.38338e-08	CRIM1	protein_coding	cysteine rich transmembrane BMP regulator 1 [Source:HGNC Symbol;Acc:HGNC:2359]
ENSG00000178104	27623	1.51594	0.600209	6.94526	37.6139	8.62268e-10	1.38338e-08	PDE4DIP	protein_coding	phosphodiesterase 4D interacting protein [Source:HGNC Symbol;Acc:HGNC:15580]
ENSG00000114251	7397	1.50684	0.59153	9.23677	37.5702	8.81825e-10	1.41347e-08	WNT5A	protein_coding	Wnt family member 5A [Source:HGNC Symbol;Acc:HGNC:12784]
ENSG00000188811	6409	-1.56595	-0.647035	3.68502	37.5367	8.971e-10	1.43666e-08	NHLRC3	protein_coding	NHL repeat containing 3 [Source:HGNC Symbol;Acc:HGNC:33751]
ENSG00000185483	6715	-1.50277	-0.587622	4.98677	37.5223	9.03717e-10	1.44595e-08	ROR1	protein_coding	receptor tyrosine kinase like orphan receptor 1 [Source:HGNC Symbol;Acc:HGNC:10256]
ENSG00000266017	81	23.0251	4.52514	-1.91251	37.4273	9.48827e-10	1.51675e-08	MIR4477B	miRNA	microRNA 4477b [Source:HGNC Symbol;Acc:HGNC:41898]
ENSG00000100644	5151	1.52113	0.605139	9.8291	37.3456	9.89458e-10	1.58028e-08	HIF1A	protein_coding	hypoxia inducible factor 1 subunit alpha [Source:HGNC Symbol;Acc:HGNC:4910]
ENSG00000152583	3477	-7.75068	-2.95432	-1.31223	37.3379	9.93365e-10	1.58509e-08	SPARCL1	protein_coding	SPARC like 1 [Source:HGNC Symbol;Acc:HGNC:11220]
ENSG00000241878	5002	1.52508	0.608883	5.93389	37.2773	1.02469e-09	1.63361e-08	PISD	protein_coding	phosphatidylserine decarboxylase [Source:HGNC Symbol;Acc:HGNC:8999]
ENSG00000273136	6032	1.77141	0.824895	3.83854	37.2305	1.04961e-09	1.67182e-08	NBPF26	protein_coding	NBPF member 26 [Source:HGNC Symbol;Acc:HGNC:49571]
ENSG00000171860	2145	-3.82464	-1.93533	0.499079	37.2176	1.05658e-09	1.68142e-08	C3AR1	protein_coding	complement C3a receptor 1 [Source:HGNC Symbol;Acc:HGNC:1319]
ENSG00000165091	7004	3.35075	1.74448	0.160179	37.1925	1.07026e-09	1.70165e-08	TMC1	protein_coding	transmembrane channel like 1 [Source:HGNC Symbol;Acc:HGNC:16513]
ENSG00000108176	2121	-3.05733	-1.61227	0.471321	37.167	1.08431e-09	1.72245e-08	DNAJC12	protein_coding	DnaJ heat shock protein family (Hsp40) member C12 [Source:HGNC Symbol;Acc:HGNC:28908]
ENSG00000146592	11674	1.59873	0.676925	3.65762	37.115	1.11363e-09	1.76744e-08	CREB5	protein_coding	cAMP responsive element binding protein 5 [Source:HGNC Symbol;Acc:HGNC:16844]
ENSG00000162692	6049	-1.50712	-0.591793	6.72918	37.1045	1.11964e-09	1.77539e-08	VCAM1	protein_coding	vascular cell adhesion molecule 1 [Source:HGNC Symbol;Acc:HGNC:12663]
ENSG00000137507	4459	-1.50583	-0.590555	4.68651	37.0627	1.14394e-09	1.81229e-08	LRRC32	protein_coding	leucine rich repeat containing 32 [Source:HGNC Symbol;Acc:HGNC:4161]
ENSG00000102109	1363	-8.96755	-3.16471	-0.975381	37.0474	1.15295e-09	1.82493e-08	PCSK1N	protein_coding	proprotein convertase subtilisin/kexin type 1 inhibitor [Source:HGNC Symbol;Acc:HGNC:17301]
ENSG00000166446	8557	1.83405	0.87503	3.72733	37.0454	1.1541e-09	1.82513e-08	CDYL2	protein_coding	chromodomain Y like 2 [Source:HGNC Symbol;Acc:HGNC:23030]
ENSG00000140937	13381	-1.49436	-0.579527	6.56864	37.0424	1.15587e-09	1.82629e-08	CDH11	protein_coding	cadherin 11 [Source:HGNC Symbol;Acc:HGNC:1750]
ENSG00000100342	3519	-1.45931	-0.545284	5.51719	36.9906	1.18698e-09	1.87211e-08	APOL1	protein_coding	apolipoprotein L1 [Source:HGNC Symbol;Acc:HGNC:618]
ENSG00000164850	3149	-2.40436	-1.26565	1.37475	36.9919	1.18623e-09	1.87211e-08	GPER1	protein_coding	G protein-coupled estrogen receptor 1 [Source:HGNC Symbol;Acc:HGNC:4485]
ENSG00000176170	4416	1.50566	0.590395	6.75986	36.9385	1.21913e-09	1.92111e-08	SPHK1	protein_coding	sphingosine kinase 1 [Source:HGNC Symbol;Acc:HGNC:11240]
ENSG00000068885	7175	-1.63339	-0.707869	4.17537	36.9265	1.22664e-09	1.93123e-08	IFT80	protein_coding	intraflagellar transport 80 [Source:HGNC Symbol;Acc:HGNC:29262]
ENSG00000165272	2950	-2.50221	-1.3232	0.974585	36.9056	1.2399e-09	1.95037e-08	AQP3	protein_coding	aquaporin 3 (Gill blood group) [Source:HGNC Symbol;Acc:HGNC:636]
ENSG00000128052	6563	1.94862	0.96245	2.35901	36.882	1.25496e-09	1.97231e-08	KDR	protein_coding	kinase insert domain receptor [Source:HGNC Symbol;Acc:HGNC:6307]
ENSG00000105767	2246	-2.06535	-1.04639	3.12154	36.8534	1.27354e-09	1.99972e-08	CADM4	protein_coding	cell adhesion molecule 4 [Source:HGNC Symbol;Acc:HGNC:30825]
ENSG00000060656	6682	-1.59957	-0.677688	5.54253	36.8143	1.29935e-09	2.03846e-08	PTPRU	protein_coding	protein tyrosine phosphatase receptor type U [Source:HGNC Symbol;Acc:HGNC:9683]
ENSG00000067057	4836	1.42835	0.514351	7.68864	36.8113	1.30133e-09	2.03976e-08	PFKP	protein_coding	phosphofructokinase, platelet [Source:HGNC Symbol;Acc:HGNC:8878]
ENSG00000119986	1457	1.53978	0.622724	3.94721	36.6754	1.39531e-09	2.18513e-08	AVPI1	protein_coding	arginine vasopressin induced 1 [Source:HGNC Symbol;Acc:HGNC:30898]
ENSG00000141469	7182	-2.46421	-1.30112	1.31902	36.6017	1.44904e-09	2.26726e-08	SLC14A1	protein_coding	solute carrier family 14 member 1 (Kidd blood group) [Source:HGNC Symbol;Acc:HGNC:10918]
ENSG00000205978	7955	-1.55012	-0.632383	5.06468	36.58	1.46524e-09	2.29059e-08	NYNRIN	protein_coding	NYN domain and retroviral integrase containing [Source:HGNC Symbol;Acc:HGNC:20165]
ENSG00000183098	6468	-1.46489	-0.550797	5.58011	36.5482	1.48934e-09	2.32621e-08	GPC6	protein_coding	glypican 6 [Source:HGNC Symbol;Acc:HGNC:4454]
ENSG00000172137	1703	3.68794	1.88282	0.306116	36.5273	1.50542e-09	2.34925e-08	CALB2	protein_coding	calbindin 2 [Source:HGNC Symbol;Acc:HGNC:1435]
ENSG00000165804	6679	-1.66802	-0.738136	4.00075	36.5043	1.52328e-09	2.37298e-08	ZNF219	protein_coding	zinc finger protein 219 [Source:HGNC Symbol;Acc:HGNC:13011]
ENSG00000258441	5715	1.64634	0.719264	3.91712	36.5043	1.5233e-09	2.37298e-08	LINC00641	lncRNA	long intergenic non-protein coding RNA 641 [Source:HGNC Symbol;Acc:HGNC:27511]
ENSG00000230266	784	31.5174	4.97808	-1.53109	36.4861	1.53758e-09	2.39311e-08	XXYLT1-AS2	lncRNA	XXYLT1 antisense RNA 2 [Source:HGNC Symbol;Acc:HGNC:41154]
ENSG00000187720	15837	1.59324	0.671965	6.61802	36.4383	1.57572e-09	2.45033e-08	THSD4	protein_coding	thrombospondin type 1 domain containing 4 [Source:HGNC Symbol;Acc:HGNC:25835]
ENSG00000225684	7407	3.88689	1.95862	0.0647533	36.4325	1.58044e-09	2.45551e-08	FAM225B	lncRNA	family with sequence similarity 225 member B [Source:HGNC Symbol;Acc:HGNC:21865]
ENSG00000136514	1554	-4.0826	-2.02949	-0.21115	36.4193	1.59119e-09	2.47005e-08	RTP4	protein_coding	receptor transporter protein 4 [Source:HGNC Symbol;Acc:HGNC:23992]
ENSG00000152137	2860	1.55199	0.634116	3.82146	36.413	1.59633e-09	2.47585e-08	HSPB8	protein_coding	heat shock protein family B (small) member 8 [Source:HGNC Symbol;Acc:HGNC:30171]
ENSG00000147454	8147	1.38825	0.473269	6.52839	36.3922	1.61351e-09	2.5003e-08	SLC25A37	protein_coding	solute carrier family 25 member 37 [Source:HGNC Symbol;Acc:HGNC:29786]
ENSG00000181104	4066	-1.42642	-0.512396	6.85701	36.3791	1.62439e-09	2.51496e-08	F2R	protein_coding	coagulation factor II thrombin receptor [Source:HGNC Symbol;Acc:HGNC:3537]
ENSG00000088836	4346	-1.56095	-0.642422	3.64283	36.375	1.62774e-09	2.51795e-08	SLC4A11	protein_coding	solute carrier family 4 member 11 [Source:HGNC Symbol;Acc:HGNC:16438]
ENSG00000111907	7595	2.50752	1.32626	1.30954	36.2867	1.70323e-09	2.63242e-08	TPD52L1	protein_coding	TPD52 like 1 [Source:HGNC Symbol;Acc:HGNC:12006]
ENSG00000118292	1351	-2.96243	-1.56678	0.601921	36.1852	1.79427e-09	2.77072e-08	C1orf54	protein_coding	chromosome 1 open reading frame 54 [Source:HGNC Symbol;Acc:HGNC:26258]
ENSG00000101210	4910	1.72702	0.788282	2.9359	36.1445	1.83218e-09	2.82679e-08	EEF1A2	protein_coding	eukaryotic translation elongation factor 1 alpha 2 [Source:HGNC Symbol;Acc:HGNC:3192]
ENSG00000172379	7741	1.45362	0.539652	4.74686	36.0762	1.89746e-09	2.92497e-08	ARNT2	protein_coding	aryl hydrocarbon receptor nuclear translocator 2 [Source:HGNC Symbol;Acc:HGNC:16876]
ENSG00000235568	5817	-18.6983	-4.22484	-1.38288	35.8669	2.11263e-09	3.25382e-08	NFAM1	protein_coding	NFAT activating protein with ITAM motif 1 [Source:HGNC Symbol;Acc:HGNC:29872]
ENSG00000235961	2209	-6.91857	-2.79047	-1.10161	35.8436	2.13812e-09	3.29021e-08	PNMA6A	protein_coding	PNMA family member 6A [Source:HGNC Symbol;Acc:HGNC:28248]
ENSG00000179094	7002	1.46634	0.552217	7.10191	35.8374	2.14493e-09	3.29783e-08	PER1	protein_coding	period circadian regulator 1 [Source:HGNC Symbol;Acc:HGNC:8845]
ENSG00000123080	3318	-1.48941	-0.574741	4.90235	35.832	2.15089e-09	3.30412e-08	CDKN2C	protein_coding	cyclin dependent kinase inhibitor 2C [Source:HGNC Symbol;Acc:HGNC:1789]
ENSG00000196123	4780	-1.83378	-0.874821	4.41345	35.8255	2.15809e-09	3.31232e-08	KIAA0895L	protein_coding	KIAA0895 like [Source:HGNC Symbol;Acc:HGNC:34408]
ENSG00000131738	1607	8.36287	3.064	-1.37162	35.7745	2.21533e-09	3.39722e-08	KRT33B	protein_coding	keratin 33B [Source:HGNC Symbol;Acc:HGNC:6451]
ENSG00000144583	4447	1.59178	0.670641	4.06973	35.6901	2.31339e-09	3.54146e-08	MARCHF4	protein_coding	membrane associated ring-CH-type finger 4 [Source:HGNC Symbol;Acc:HGNC:29269]
ENSG00000144891	3478	2.81872	1.49504	1.36998	35.6909	2.31241e-09	3.54146e-08	AGTR1	protein_coding	angiotensin II receptor type 1 [Source:HGNC Symbol;Acc:HGNC:336]
ENSG00000172403	14034	1.90097	0.926733	2.90588	35.666	2.34215e-09	3.58239e-08	SYNPO2	protein_coding	synaptopodin 2 [Source:HGNC Symbol;Acc:HGNC:17732]
ENSG00000148120	10742	-1.51916	-0.603277	4.78496	35.6485	2.36327e-09	3.61158e-08	AOPEP	protein_coding	aminopeptidase O (putative) [Source:HGNC Symbol;Acc:HGNC:1361]
ENSG00000168453	8784	-3.29795	-1.72157	0.0717426	35.6299	2.38595e-09	3.6431e-08	HR	protein_coding	HR lysine demethylase and nuclear receptor corepressor [Source:HGNC Symbol;Acc:HGNC:5172]
ENSG00000156113	35644	1.41335	0.499118	6.5062	35.5936	2.43086e-09	3.70848e-08	KCNMA1	protein_coding	potassium calcium-activated channel subfamily M alpha 1 [Source:HGNC Symbol;Acc:HGNC:6284]
ENSG00000004776	1721	1.55266	0.634742	3.9648	35.5831	2.44398e-09	3.72528e-08	HSPB6	protein_coding	heat shock protein family B (small) member 6 [Source:HGNC Symbol;Acc:HGNC:26511]
ENSG00000107957	11756	-1.63051	-0.70532	8.37195	35.5745	2.45481e-09	3.73858e-08	SH3PXD2A	protein_coding	SH3 and PX domains 2A [Source:HGNC Symbol;Acc:HGNC:23664]
ENSG00000065361	9039	2.3203	1.21431	1.40437	35.5412	2.49712e-09	3.79973e-08	ERBB3	protein_coding	erb-b2 receptor tyrosine kinase 3 [Source:HGNC Symbol;Acc:HGNC:3431]
ENSG00000112655	9024	-1.44046	-0.526533	8.39148	35.47	2.59003e-09	3.93774e-08	PTK7	protein_coding	protein tyrosine kinase 7 (inactive) [Source:HGNC Symbol;Acc:HGNC:9618]
ENSG00000169418	5003	-1.5273	-0.610985	4.01026	35.4508	2.61572e-09	3.97338e-08	NPR1	protein_coding	natriuretic peptide receptor 1 [Source:HGNC Symbol;Acc:HGNC:7943]
ENSG00000164237	3324	-1.42575	-0.511722	5.244	35.4242	2.65176e-09	4.02467e-08	CMBL	protein_coding	carboxymethylenebutenolidase homolog [Source:HGNC Symbol;Acc:HGNC:25090]
ENSG00000123643	6980	-1.4994	-0.584382	4.84518	35.3759	2.71836e-09	4.12222e-08	SLC36A1	protein_coding	solute carrier family 36 member 1 [Source:HGNC Symbol;Acc:HGNC:18761]
ENSG00000144747	7911	1.39091	0.476024	6.14085	35.2908	2.83978e-09	4.30266e-08	TMF1	protein_coding	TATA element modulatory factor 1 [Source:HGNC Symbol;Acc:HGNC:11870]
ENSG00000185269	3019	-3.61283	-1.85313	-0.154672	35.2719	2.86737e-09	4.34076e-08	NOTUM	protein_coding	notum, palmitoleoyl-protein carboxylesterase [Source:HGNC Symbol;Acc:HGNC:27106]
ENSG00000119042	10958	1.60732	0.684657	3.99617	35.1999	2.97535e-09	4.50037e-08	SATB2	protein_coding	SATB homeobox 2 [Source:HGNC Symbol;Acc:HGNC:21637]
ENSG00000157399	2878	-3.63434	-1.86169	-0.083883	35.1867	2.99561e-09	4.52715e-08	ARSL	protein_coding	arylsulfatase L [Source:HGNC Symbol;Acc:HGNC:719]
ENSG00000280219	8092	-2.46523	-1.30173	0.749672	35.1652	3.02884e-09	4.57347e-08		TEC	TEC
ENSG00000072422	4841	-1.45135	-0.537397	4.59765	35.0691	3.18204e-09	4.80071e-08	RHOBTB1	protein_coding	Rho related BTB domain containing 1 [Source:HGNC Symbol;Acc:HGNC:18738]
ENSG00000275216	4205	1.53142	0.614868	4.77569	35.0361	3.23655e-09	4.87879e-08		lncRNA	novel transcript
ENSG00000118849	2236	-2.3098	-1.20776	1.40021	35.0102	3.27986e-09	4.93987e-08	RARRES1	protein_coding	retinoic acid receptor responder 1 [Source:HGNC Symbol;Acc:HGNC:9867]
ENSG00000179348	4459	-1.42218	-0.508104	5.10113	34.9789	3.33301e-09	5.01566e-08	GATA2	protein_coding	GATA binding protein 2 [Source:HGNC Symbol;Acc:HGNC:4171]
ENSG00000134575	3484	-1.41858	-0.504444	5.05213	34.9451	3.39125e-09	5.09897e-08	ACP2	protein_coding	acid phosphatase 2, lysosomal [Source:HGNC Symbol;Acc:HGNC:123]
ENSG00000101856	1919	-1.38444	-0.4693	6.80876	34.8352	3.58823e-09	5.3874e-08	PGRMC1	protein_coding	progesterone receptor membrane component 1 [Source:HGNC Symbol;Acc:HGNC:16090]
ENSG00000165752	3543	1.70052	0.76598	3.3009	34.8347	3.58917e-09	5.3874e-08	STK32C	protein_coding	serine/threonine kinase 32C [Source:HGNC Symbol;Acc:HGNC:21332]
ENSG00000167780	2044	4.83113	2.27236	-0.0936756	34.8252	3.60675e-09	5.40921e-08	SOAT2	protein_coding	sterol O-acyltransferase 2 [Source:HGNC Symbol;Acc:HGNC:11178]
ENSG00000101194	5521	1.84492	0.883555	4.62538	34.8188	3.61859e-09	5.42237e-08	SLC17A9	protein_coding	solute carrier family 17 member 9 [Source:HGNC Symbol;Acc:HGNC:16192]
ENSG00000150457	5578	1.4612	0.547151	5.72917	34.7867	3.67871e-09	5.5078e-08	LATS2	protein_coding	large tumor suppressor kinase 2 [Source:HGNC Symbol;Acc:HGNC:6515]
ENSG00000170525	6114	-1.41425	-0.500034	6.42648	34.7467	3.75505e-09	5.61735e-08	PFKFB3	protein_coding	6-phosphofructo-2-kinase/fructose-2,6-biphosphatase 3 [Source:HGNC Symbol;Acc:HGNC:8874]
ENSG00000259803	2610	-103.882	-6.69881	-2.32459	34.7184	3.81008e-09	5.69487e-08	SLC22A31	protein_coding	solute carrier family 22 member 31 [Source:HGNC Symbol;Acc:HGNC:27091]
ENSG00000101255	3434	1.41206	0.497805	5.62323	34.5896	4.07074e-09	6.07933e-08	TRIB3	protein_coding	tribbles pseudokinase 3 [Source:HGNC Symbol;Acc:HGNC:16228]
ENSG00000106819	2470	-3.01591	-1.5926	0.560454	34.5427	4.17009e-09	6.22246e-08	ASPN	protein_coding	asporin [Source:HGNC Symbol;Acc:HGNC:14872]
ENSG00000184371	5418	-1.39097	-0.476088	6.15943	34.5262	4.20558e-09	6.27014e-08	CSF1	protein_coding	colony stimulating factor 1 [Source:HGNC Symbol;Acc:HGNC:2432]
ENSG00000197860	5748	1.44762	0.533687	4.83523	34.4666	4.33633e-09	6.45964e-08	SGTB	protein_coding	small glutamine rich tetratricopeptide repeat containing beta [Source:HGNC Symbol;Acc:HGNC:23567]
ENSG00000079385	5524	-2.40587	-1.26656	0.798003	34.4524	4.36805e-09	6.50142e-08	CEACAM1	protein_coding	CEA cell adhesion molecule 1 [Source:HGNC Symbol;Acc:HGNC:1814]
ENSG00000100100	3805	-1.758	-0.813935	2.65649	34.4155	4.45163e-09	6.62026e-08	PIK3IP1	protein_coding	phosphoinositide-3-kinase interacting protein 1 [Source:HGNC Symbol;Acc:HGNC:24942]
ENSG00000102385	8187	1.75861	0.814436	2.4528	34.3557	4.59057e-09	6.81851e-08	DRP2	protein_coding	dystrophin related protein 2 [Source:HGNC Symbol;Acc:HGNC:3032]
ENSG00000205730	7440	1.50829	0.592909	6.82332	34.3548	4.59264e-09	6.81851e-08	ITPRIPL2	protein_coding	ITPRIP like 2 [Source:HGNC Symbol;Acc:HGNC:27257]
ENSG00000172346	3250	-2.59977	-1.37838	0.871775	34.2575	4.8281e-09	7.16208e-08	CSDC2	protein_coding	cold shock domain containing C2 [Source:HGNC Symbol;Acc:HGNC:30359]
ENSG00000110455	5826	-1.68497	-0.752719	3.76299	34.1675	5.05666e-09	7.49486e-08	ACCS	protein_coding	1-aminocyclopropane-1-carboxylate synthase homolog (inactive) [Source:HGNC Symbol;Acc:HGNC:23989]
ENSG00000132256	4804	-1.46401	-0.549922	4.95548	34.1479	5.10791e-09	7.56449e-08	TRIM5	protein_coding	tripartite motif containing 5 [Source:HGNC Symbol;Acc:HGNC:16276]
ENSG00000173166	11697	1.73573	0.795544	4.11492	34.1326	5.14813e-09	7.61768e-08	RAPH1	protein_coding	Ras association (RalGDS/AF-6) and pleckstrin homology domains 1 [Source:HGNC Symbol;Acc:HGNC:14436]
ENSG00000182771	5927	-23.9137	-4.57977	-1.85717	34.0985	5.23904e-09	7.74573e-08	GRID1	protein_coding	glutamate ionotropic receptor delta type subunit 1 [Source:HGNC Symbol;Acc:HGNC:4575]
ENSG00000075223	6268	1.4392	0.525269	6.05513	34.063	5.33571e-09	7.88208e-08	SEMA3C	protein_coding	semaphorin 3C [Source:HGNC Symbol;Acc:HGNC:10725]
ENSG00000115107	4562	1.46885	0.554686	6.09616	34.0604	5.34288e-09	7.8861e-08	STEAP3	protein_coding	STEAP3 metalloreductase [Source:HGNC Symbol;Acc:HGNC:24592]
ENSG00000184599	1282	3.63369	1.86144	-0.129717	34.0461	5.38226e-09	7.9376e-08	TAFA3	protein_coding	TAFA chemokine like family member 3 [Source:HGNC Symbol;Acc:HGNC:21590]
ENSG00000157557	4595	1.39546	0.480739	6.36766	34.0221	5.44903e-09	8.02938e-08	ETS2	protein_coding	ETS proto-oncogene 2, transcription factor [Source:HGNC Symbol;Acc:HGNC:3489]
ENSG00000133657	13254	1.43794	0.524007	7.39706	34.0052	5.49636e-09	8.09239e-08	ATP13A3	protein_coding	ATPase 13A3 [Source:HGNC Symbol;Acc:HGNC:24113]
ENSG00000140022	7641	-2.89641	-1.53427	0.470897	34.0025	5.50417e-09	8.09716e-08	STON2	protein_coding	stonin 2 [Source:HGNC Symbol;Acc:HGNC:30652]
ENSG00000237356	2149	-4.71399	-2.23695	0.0784978	33.9987	5.51484e-09	8.10613e-08		lncRNA	novel transcript
ENSG00000157227	4464	-1.6615	-0.732483	10.7076	33.9948	5.52584e-09	8.11556e-08	MMP14	protein_coding	matrix metallopeptidase 14 [Source:HGNC Symbol;Acc:HGNC:7160]
ENSG00000079112	3901	-5.66683	-2.50254	-0.905556	33.9618	5.62038e-09	8.24757e-08	CDH17	protein_coding	cadherin 17 [Source:HGNC Symbol;Acc:HGNC:1756]
ENSG00000117643	9026	-2.17728	-1.12253	1.85458	33.9459	5.66673e-09	8.3087e-08	MAN1C1	protein_coding	mannosidase alpha class 1C member 1 [Source:HGNC Symbol;Acc:HGNC:19080]
ENSG00000189001	1986	3.88418	1.95761	1.00188	33.8561	5.93434e-09	8.69388e-08	SBSN	protein_coding	suprabasin [Source:HGNC Symbol;Acc:HGNC:24950]
ENSG00000135766	7265	1.45568	0.54169	6.01562	33.8531	5.94345e-09	8.70003e-08	EGLN1	protein_coding	egl-9 family hypoxia inducible factor 1 [Source:HGNC Symbol;Acc:HGNC:1232]
ENSG00000134184	2512	-1.93301	-0.950849	2.87149	33.7951	6.12344e-09	8.9561e-08	GSTM1	protein_coding	glutathione S-transferase mu 1 [Source:HGNC Symbol;Acc:HGNC:4632]
ENSG00000174307	3138	-1.50714	-0.591817	5.44506	33.7714	6.19847e-09	9.05835e-08	PHLDA3	protein_coding	pleckstrin homology like domain family A member 3 [Source:HGNC Symbol;Acc:HGNC:8934]
ENSG00000173227	10830	2.43328	1.2829	1.12632	33.7672	6.21162e-09	9.07009e-08	SYT12	protein_coding	synaptotagmin 12 [Source:HGNC Symbol;Acc:HGNC:18381]
ENSG00000162490	7346	-2.65923	-1.41101	1.15739	33.713	6.3871e-09	9.31864e-08	DRAXIN	protein_coding	dorsal inhibitory axon guidance protein [Source:HGNC Symbol;Acc:HGNC:25054]
ENSG00000168772	5819	-23.1848	-4.53511	-1.72779	33.6391	6.63442e-09	9.67151e-08	CXXC4	protein_coding	CXXC finger protein 4 [Source:HGNC Symbol;Acc:HGNC:24593]
ENSG00000087494	3377	1.58774	0.666975	4.73766	33.5795	6.84106e-09	9.96454e-08	PTHLH	protein_coding	parathyroid hormone like hormone [Source:HGNC Symbol;Acc:HGNC:9607]
ENSG00000205181	6294	-2.46526	-1.30174	1.20435	33.4066	7.47693e-09	1.08818e-07	LINC00654	lncRNA	long intergenic non-protein coding RNA 654 [Source:HGNC Symbol;Acc:HGNC:27154]
ENSG00000099822	3408	1.91124	0.934509	2.92847	33.4039	7.48737e-09	1.0888e-07	HCN2	protein_coding	hyperpolarization activated cyclic nucleotide gated potassium and sodium channel 2 [Source:HGNC Symbol;Acc:HGNC:4846]
ENSG00000119917	2640	-1.52963	-0.61318	4.75096	33.381	7.57591e-09	1.10078e-07	IFIT3	protein_coding	interferon induced protein with tetratricopeptide repeats 3 [Source:HGNC Symbol;Acc:HGNC:5411]
ENSG00000185345	5512	3.95196	1.98257	-0.315112	33.3659	7.63527e-09	1.10849e-07	PRKN	protein_coding	parkin RBR E3 ubiquitin protein ligase [Source:HGNC Symbol;Acc:HGNC:8607]
ENSG00000167173	5812	1.55901	0.640632	5.0606	33.3259	7.79376e-09	1.13057e-07	C15orf39	protein_coding	chromosome 15 open reading frame 39 [Source:HGNC Symbol;Acc:HGNC:24497]
ENSG00000229891	1267	-7.00879	-2.80917	-1.09594	33.3149	7.8381e-09	1.13608e-07	LINC01315	lncRNA	long intergenic non-protein coding RNA 1315 [Source:HGNC Symbol;Acc:HGNC:50513]
ENSG00000162645	6276	-1.55155	-0.633706	3.87923	33.2944	7.92113e-09	1.14717e-07	GBP2	protein_coding	guanylate binding protein 2 [Source:HGNC Symbol;Acc:HGNC:4183]
ENSG00000136999	2673	-1.48982	-0.575142	3.98604	33.2442	8.12814e-09	1.17619e-07	CCN3	protein_coding	cellular communication network factor 3 [Source:HGNC Symbol;Acc:HGNC:7885]
ENSG00000206530	12143	-1.81633	-0.861028	3.04498	33.2269	8.20083e-09	1.18574e-07	CFAP44	protein_coding	cilia and flagella associated protein 44 [Source:HGNC Symbol;Acc:HGNC:25631]
ENSG00000237510	2245	16.0823	4.0074	-1.90861	33.1064	8.7253e-09	1.26054e-07	GPAT2P1	transcribed_unprocessed_pseudogene	glycerol-3-phosphate acyltransferase 2 pseudogene 1 [Source:HGNC Symbol;Acc:HGNC:52330]
ENSG00000116001	6607	-1.58152	-0.66131	6.29378	33.1025	8.74257e-09	1.26201e-07	TIA1	protein_coding	TIA1 cytotoxic granule associated RNA binding protein [Source:HGNC Symbol;Acc:HGNC:11802]
ENSG00000101187	4051	-1.64532	-0.71837	3.1228	33.1004	8.7522e-09	1.26237e-07	SLCO4A1	protein_coding	solute carrier organic anion transporter family member 4A1 [Source:HGNC Symbol;Acc:HGNC:10953]
ENSG00000101115	5772	2.52535	1.33648	0.665914	33.0721	8.88022e-09	1.27979e-07	SALL4	protein_coding	spalt like transcription factor 4 [Source:HGNC Symbol;Acc:HGNC:15924]
ENSG00000153976	2628	1.64995	0.722424	3.91171	33.0227	9.10874e-09	1.31166e-07	HS3ST3A1	protein_coding	heparan sulfate-glucosamine 3-sulfotransferase 3A1 [Source:HGNC Symbol;Acc:HGNC:5196]
ENSG00000198680	2052	-1.80786	-0.854279	3.45096	32.8915	9.74463e-09	1.40209e-07	TUSC1	protein_coding	tumor suppressor candidate 1 [Source:HGNC Symbol;Acc:HGNC:31010]
ENSG00000235927	2292	2.04381	1.03126	1.42786	32.8867	9.76889e-09	1.40444e-07	NEXN-AS1	lncRNA	NEXN antisense RNA 1 [Source:HGNC Symbol;Acc:HGNC:31983]
ENSG00000188026	8670	1.48434	0.569818	4.55425	32.8825	9.79016e-09	1.40635e-07	RILPL1	protein_coding	Rab interacting lysosomal protein like 1 [Source:HGNC Symbol;Acc:HGNC:26814]
ENSG00000243004	2564	-9.76797	-3.28806	-1.35476	32.8755	9.82532e-09	1.41026e-07		lncRNA	novel transcript, sense overlapping to MACC1
ENSG00000137393	5175	1.82672	0.869256	2.48767	32.8203	1.01084e-08	1.44972e-07	RNF144B	protein_coding	ring finger protein 144B [Source:HGNC Symbol;Acc:HGNC:21578]
ENSG00000165072	3854	-1.82242	-0.865856	2.58399	32.8048	1.01891e-08	1.46011e-07	MAMDC2	protein_coding	MAM domain containing 2 [Source:HGNC Symbol;Acc:HGNC:23673]
ENSG00000124831	11901	1.39158	0.476723	7.08933	32.7882	1.02764e-08	1.47143e-07	LRRFIP1	protein_coding	LRR binding FLII interacting protein 1 [Source:HGNC Symbol;Acc:HGNC:6702]
ENSG00000138311	9073	-1.77054	-0.824189	2.52626	32.7833	1.03028e-08	1.47402e-07	ZNF365	protein_coding	zinc finger protein 365 [Source:HGNC Symbol;Acc:HGNC:18194]
ENSG00000198483	3363	-2.1685	-1.1167	1.15673	32.7109	1.06936e-08	1.52869e-07	ANKRD35	protein_coding	ankyrin repeat domain 35 [Source:HGNC Symbol;Acc:HGNC:26323]
ENSG00000182580	4532	-2.1098	-1.07711	1.86499	32.6833	1.08466e-08	1.54931e-07	EPHB3	protein_coding	EPH receptor B3 [Source:HGNC Symbol;Acc:HGNC:3394]
ENSG00000198363	20047	1.41778	0.50363	8.60564	32.6669	1.09385e-08	1.56119e-07	ASPH	protein_coding	aspartate beta-hydroxylase [Source:HGNC Symbol;Acc:HGNC:757]
ENSG00000113504	5984	-1.48026	-0.565853	4.79434	32.5964	1.13422e-08	1.6175e-07	SLC12A7	protein_coding	solute carrier family 12 member 7 [Source:HGNC Symbol;Acc:HGNC:10915]
ENSG00000056972	6553	1.48085	0.566422	4.51978	32.582	1.14267e-08	1.62823e-07	TRAF3IP2	protein_coding	TRAF3 interacting protein 2 [Source:HGNC Symbol;Acc:HGNC:1343]
ENSG00000146122	12955	1.67882	0.747444	2.87593	32.5696	1.15e-08	1.63737e-07	DAAM2	protein_coding	dishevelled associated activator of morphogenesis 2 [Source:HGNC Symbol;Acc:HGNC:18143]
ENSG00000179242	7351	1.64659	0.719483	4.95027	32.5297	1.17385e-08	1.66998e-07	CDH4	protein_coding	cadherin 4 [Source:HGNC Symbol;Acc:HGNC:1763]
ENSG00000003147	4891	-30.3906	-4.92555	-2.2098	32.4795	1.20459e-08	1.7119e-07	ICA1	protein_coding	islet cell autoantigen 1 [Source:HGNC Symbol;Acc:HGNC:5343]
ENSG00000188487	3435	2.79306	1.48185	0.908949	32.4784	1.20525e-08	1.7119e-07	INSC	protein_coding	INSC spindle orientation adaptor protein [Source:HGNC Symbol;Acc:HGNC:33116]
ENSG00000186479	4379	-6.64517	-2.73231	-1.14763	32.4621	1.21537e-08	1.72489e-07	RGS7BP	protein_coding	regulator of G protein signaling 7 binding protein [Source:HGNC Symbol;Acc:HGNC:23271]
ENSG00000074211	9198	3.18703	1.67221	0.135161	32.4265	1.23789e-08	1.75544e-07	PPP2R2C	protein_coding	protein phosphatase 2 regulatory subunit Bgamma [Source:HGNC Symbol;Acc:HGNC:9306]
ENSG00000162614	4436	1.41385	0.499627	5.11904	32.3782	1.26902e-08	1.79815e-07	NEXN	protein_coding	nexilin F-actin binding protein [Source:HGNC Symbol;Acc:HGNC:29557]
ENSG00000198825	6399	-1.44781	-0.533873	4.68022	32.3749	1.27115e-08	1.79838e-07	INPP5F	protein_coding	inositol polyphosphate-5-phosphatase F [Source:HGNC Symbol;Acc:HGNC:17054]
ENSG00000254087	6185	1.50804	0.592678	4.16657	32.3749	1.27121e-08	1.79838e-07	LYN	protein_coding	LYN proto-oncogene, Src family tyrosine kinase [Source:HGNC Symbol;Acc:HGNC:6735]
ENSG00000107140	3298	1.42462	0.510581	4.75402	32.3702	1.27429e-08	1.80129e-07	TESK1	protein_coding	testis associated actin remodelling kinase 1 [Source:HGNC Symbol;Acc:HGNC:11731]
ENSG00000169018	7569	1.49466	0.579819	6.62778	32.3454	1.29065e-08	1.82297e-07	FEM1B	protein_coding	fem-1 homolog B [Source:HGNC Symbol;Acc:HGNC:3649]
ENSG00000149294	12737	-1.47286	-0.558619	6.33803	32.3285	1.30188e-08	1.83736e-07	NCAM1	protein_coding	neural cell adhesion molecule 1 [Source:HGNC Symbol;Acc:HGNC:7656]
ENSG00000146276	3778	-15.149	-3.92115	-1.56674	32.3214	1.30667e-08	1.84266e-07	GABRR1	protein_coding	gamma-aminobutyric acid type A receptor subunit rho1 [Source:HGNC Symbol;Acc:HGNC:4090]
ENSG00000119938	2524	-1.5221	-0.60606	3.77589	32.3	1.32114e-08	1.86158e-07	PPP1R3C	protein_coding	protein phosphatase 1 regulatory subunit 3C [Source:HGNC Symbol;Acc:HGNC:9293]
ENSG00000164692	11156	-1.51979	-0.603873	11.4635	32.2866	1.33029e-08	1.87298e-07	COL1A2	protein_coding	collagen type I alpha 2 chain [Source:HGNC Symbol;Acc:HGNC:2198]
ENSG00000253846	6643	-1.63691	-0.710978	3.46076	32.2834	1.33247e-08	1.87456e-07	PCDHGA10	protein_coding	protocadherin gamma subfamily A, 10 [Source:HGNC Symbol;Acc:HGNC:8697]
ENSG00000130158	12435	-1.53513	-0.618357	6.43969	32.2697	1.34186e-08	1.88628e-07	DOCK6	protein_coding	dedicator of cytokinesis 6 [Source:HGNC Symbol;Acc:HGNC:19189]
ENSG00000168229	3033	-3.23114	-1.69204	-0.0658922	32.2001	1.39083e-08	1.95357e-07	PTGDR	protein_coding	prostaglandin D2 receptor [Source:HGNC Symbol;Acc:HGNC:9591]
ENSG00000275342	4904	-1.586	-0.665394	4.3884	32.1328	1.43985e-08	2.02082e-07	PRAG1	protein_coding	PEAK1 related, kinase-activating pseudokinase 1 [Source:HGNC Symbol;Acc:HGNC:25438]
ENSG00000167244	6979	2.61952	1.3893	1.74574	32.1021	1.46282e-08	2.05143e-07	IGF2	protein_coding	insulin like growth factor 2 [Source:HGNC Symbol;Acc:HGNC:5466]
ENSG00000136928	7632	4.60639	2.20364	-0.150767	32.0366	1.51297e-08	2.12007e-07	GABBR2	protein_coding	gamma-aminobutyric acid type B receptor subunit 2 [Source:HGNC Symbol;Acc:HGNC:4507]
ENSG00000163931	9507	1.44126	0.527326	8.85239	31.9641	1.57046e-08	2.19889e-07	TKT	protein_coding	transketolase [Source:HGNC Symbol;Acc:HGNC:11834]
ENSG00000154734	7063	1.38927	0.474323	7.60384	31.9437	1.58709e-08	2.21866e-07	ADAMTS1	protein_coding	ADAM metallopeptidase with thrombospondin type 1 motif 1 [Source:HGNC Symbol;Acc:HGNC:217]
ENSG00000198890	2616	-1.52121	-0.60522	4.39629	31.9446	1.5863e-08	2.21866e-07	PRMT6	protein_coding	protein arginine methyltransferase 6 [Source:HGNC Symbol;Acc:HGNC:18241]
ENSG00000185338	1796	-1.70127	-0.766609	2.94868	31.9287	1.59934e-08	2.23403e-07	SOCS1	protein_coding	suppressor of cytokine signaling 1 [Source:HGNC Symbol;Acc:HGNC:19383]
ENSG00000162415	6046	-2.1831	-1.12638	1.04797	31.9222	1.60475e-08	2.23982e-07	ZSWIM5	protein_coding	zinc finger SWIM-type containing 5 [Source:HGNC Symbol;Acc:HGNC:29299]
ENSG00000099204	9871	-1.85761	-0.89345	3.35972	31.8325	1.68054e-08	2.34376e-07	ABLIM1	protein_coding	actin binding LIM protein 1 [Source:HGNC Symbol;Acc:HGNC:78]
ENSG00000113211	3266	-31.5503	-4.97958	-1.69952	31.815	1.6958e-08	2.36318e-07	PCDHB6	protein_coding	protocadherin beta 6 [Source:HGNC Symbol;Acc:HGNC:8691]
ENSG00000198774	5682	-2.91648	-1.54423	0.253228	31.7851	1.7221e-08	2.39795e-07	RASSF9	protein_coding	Ras association domain family member 9 [Source:HGNC Symbol;Acc:HGNC:15739]
ENSG00000089692	3056	-2.48613	-1.3139	0.772517	31.7502	1.75331e-08	2.43948e-07	LAG3	protein_coding	lymphocyte activating 3 [Source:HGNC Symbol;Acc:HGNC:6476]
ENSG00000103044	5289	2.07804	1.05522	1.7956	31.7097	1.79028e-08	2.48897e-07	HAS3	protein_coding	hyaluronan synthase 3 [Source:HGNC Symbol;Acc:HGNC:4820]
ENSG00000235162	2693	1.48906	0.574398	6.70294	31.6926	1.80612e-08	2.50901e-07	C12orf75	protein_coding	chromosome 12 open reading frame 75 [Source:HGNC Symbol;Acc:HGNC:35164]
ENSG00000107821	3613	-2.20958	-1.14377	1.36436	31.6859	1.81229e-08	2.51562e-07	KAZALD1	protein_coding	Kazal type serine peptidase inhibitor domain 1 [Source:HGNC Symbol;Acc:HGNC:25460]
ENSG00000099889	5621	-1.73154	-0.792055	2.76657	31.6345	1.86093e-08	2.58111e-07	ARVCF	protein_coding	ARVCF delta catenin family member [Source:HGNC Symbol;Acc:HGNC:728]
ENSG00000144040	11087	-1.40689	-0.492508	5.11241	31.6316	1.86371e-08	2.58295e-07	SFXN5	protein_coding	sideroflexin 5 [Source:HGNC Symbol;Acc:HGNC:16073]
ENSG00000249867	1512	4.8591	2.28069	-0.787966	31.5375	1.95621e-08	2.70902e-07	LINC02742	lncRNA	long intergenic non-protein coding RNA 2742 [Source:HGNC Symbol;Acc:HGNC:54259]
ENSG00000132000	4168	-1.84641	-0.884726	2.54769	31.5323	1.96148e-08	2.71419e-07	PODNL1	protein_coding	podocan like 1 [Source:HGNC Symbol;Acc:HGNC:26275]
ENSG00000142798	18107	1.71338	0.776842	8.45747	31.4896	2.0051e-08	2.77239e-07	HSPG2	protein_coding	heparan sulfate proteoglycan 2 [Source:HGNC Symbol;Acc:HGNC:5273]
ENSG00000091039	9198	1.44304	0.52911	7.41935	31.4723	2.02303e-08	2.79501e-07	OSBPL8	protein_coding	oxysterol binding protein like 8 [Source:HGNC Symbol;Acc:HGNC:16396]
ENSG00000050730	3768	5.75278	2.52426	-1.01566	31.4671	2.02853e-08	2.80042e-07	TNIP3	protein_coding	TNFAIP3 interacting protein 3 [Source:HGNC Symbol;Acc:HGNC:19315]
ENSG00000148400	10377	-1.4959	-0.581017	6.37386	31.4169	2.0816e-08	2.87144e-07	NOTCH1	protein_coding	notch receptor 1 [Source:HGNC Symbol;Acc:HGNC:7881]
ENSG00000115963	3594	1.46927	0.555103	7.85177	31.4014	2.0983e-08	2.89223e-07	RND3	protein_coding	Rho family GTPase 3 [Source:HGNC Symbol;Acc:HGNC:671]
ENSG00000263812	3036	-4.11824	-2.04203	-0.122725	31.393	2.10737e-08	2.90246e-07	NA	NA	NA
ENSG00000121966	2224	-8.86127	-3.14751	-1.55444	31.2712	2.24389e-08	3.0881e-07	CXCR4	protein_coding	C-X-C motif chemokine receptor 4 [Source:HGNC Symbol;Acc:HGNC:2561]
ENSG00000172318	5094	4.66154	2.22081	-0.349195	31.2408	2.27929e-08	3.13438e-07	B3GALT1	protein_coding	beta-1,3-galactosyltransferase 1 [Source:HGNC Symbol;Acc:HGNC:916]
ENSG00000177106	5693	-1.42301	-0.508942	5.80765	31.2246	2.2984e-08	3.1582e-07	EPS8L2	protein_coding	EPS8 like 2 [Source:HGNC Symbol;Acc:HGNC:21296]
ENSG00000163347	3663	1.4883	0.573665	4.12625	31.1448	2.39482e-08	3.28814e-07	CLDN1	protein_coding	claudin 1 [Source:HGNC Symbol;Acc:HGNC:2032]
ENSG00000010818	10682	1.58347	0.663093	6.1084	31.1238	2.42081e-08	3.32126e-07	HIVEP2	protein_coding	HIVEP zinc finger 2 [Source:HGNC Symbol;Acc:HGNC:4921]
ENSG00000187372	5061	-2.44104	-1.28749	0.647238	31.1185	2.42747e-08	3.32781e-07	PCDHB13	protein_coding	protocadherin beta 13 [Source:HGNC Symbol;Acc:HGNC:8684]
ENSG00000166825	4871	1.38138	0.466108	7.90468	31.1137	2.43343e-08	3.33341e-07	ANPEP	protein_coding	alanyl aminopeptidase, membrane [Source:HGNC Symbol;Acc:HGNC:500]
ENSG00000267272	6717	-5.93718	-2.56978	-0.802864	31.071	2.48761e-08	3.40498e-07	LINC01140	lncRNA	long intergenic non-protein coding RNA 1140 [Source:HGNC Symbol;Acc:HGNC:27922]
ENSG00000243137	6274	1.9217	0.942383	1.96114	31.068	2.49143e-08	3.40758e-07	PSG4	protein_coding	pregnancy specific beta-1-glycoprotein 4 [Source:HGNC Symbol;Acc:HGNC:9521]
ENSG00000117020	9475	1.42861	0.514617	6.75836	31.0156	2.55964e-08	3.49817e-07	AKT3	protein_coding	AKT serine/threonine kinase 3 [Source:HGNC Symbol;Acc:HGNC:393]
ENSG00000128591	9280	1.65564	0.727389	9.502	31.0135	2.56241e-08	3.49926e-07	FLNC	protein_coding	filamin C [Source:HGNC Symbol;Acc:HGNC:3756]
ENSG00000178038	9057	-2.04665	-1.03326	2.38013	31.0111	2.56558e-08	3.50089e-07	ALS2CL	protein_coding	ALS2 C-terminal like [Source:HGNC Symbol;Acc:HGNC:20605]
ENSG00000119669	4157	1.40284	0.48835	6.84882	31.0005	2.57967e-08	3.51564e-07	IRF2BPL	protein_coding	interferon regulatory factor 2 binding protein like [Source:HGNC Symbol;Acc:HGNC:14282]
ENSG00000188729	3219	4.80113	2.26337	-0.870744	30.9999	2.58036e-08	3.51564e-07	OSTN	protein_coding	osteocrin [Source:HGNC Symbol;Acc:HGNC:29961]
ENSG00000104325	3507	-1.58678	-0.666105	4.58369	30.9682	2.62287e-08	3.57081e-07	DECR1	protein_coding	2,4-dienoyl-CoA reductase 1 [Source:HGNC Symbol;Acc:HGNC:2753]
ENSG00000172216	1956	1.45181	0.537856	8.08663	30.8716	2.75671e-08	3.75015e-07	CEBPB	protein_coding	CCAAT enhancer binding protein beta [Source:HGNC Symbol;Acc:HGNC:1834]
ENSG00000113448	16308	1.60377	0.681463	4.8923	30.8108	2.8445e-08	3.86661e-07	PDE4D	protein_coding	phosphodiesterase 4D [Source:HGNC Symbol;Acc:HGNC:8783]
ENSG00000176046	5674	-1.70996	-0.77396	4.66571	30.7845	2.88336e-08	3.91641e-07	NUPR1	protein_coding	nuclear protein 1, transcriptional regulator [Source:HGNC Symbol;Acc:HGNC:29990]
ENSG00000006016	3018	-2.31616	-1.21173	1.09442	30.7629	2.91559e-08	3.95716e-07	CRLF1	protein_coding	cytokine receptor like factor 1 [Source:HGNC Symbol;Acc:HGNC:2364]
ENSG00000184139	571	2.16644	1.11532	1.45889	30.7198	2.98114e-08	4.04303e-07	RPL7AP28	processed_pseudogene	ribosomal protein L7a pseudogene 28 [Source:HGNC Symbol;Acc:HGNC:35656]
ENSG00000137309	2327	1.49542	0.580553	10.4748	30.6193	3.13963e-08	4.25146e-07	HMGA1	protein_coding	high mobility group AT-hook 1 [Source:HGNC Symbol;Acc:HGNC:5010]
ENSG00000167767	4350	-1.57984	-0.659774	3.46365	30.6205	3.13756e-08	4.25146e-07	KRT80	protein_coding	keratin 80 [Source:HGNC Symbol;Acc:HGNC:27056]
ENSG00000175879	2629	1.57552	0.655827	3.26095	30.592	3.18406e-08	4.30833e-07	HOXD8	protein_coding	homeobox D8 [Source:HGNC Symbol;Acc:HGNC:5139]
ENSG00000169184	7693	-1.7592	-0.814921	2.79717	30.5545	3.24626e-08	4.38914e-07	MN1	protein_coding	MN1 proto-oncogene, transcriptional regulator [Source:HGNC Symbol;Acc:HGNC:7180]
ENSG00000131398	6277	-10.7218	-3.42248	-1.38543	30.5312	3.28545e-08	4.43874e-07	KCNC3	protein_coding	potassium voltage-gated channel subfamily C member 3 [Source:HGNC Symbol;Acc:HGNC:6235]
ENSG00000058668	9721	1.517	0.601222	7.36468	30.5247	3.29646e-08	4.45021e-07	ATP2B4	protein_coding	ATPase plasma membrane Ca2+ transporting 4 [Source:HGNC Symbol;Acc:HGNC:817]
ENSG00000100906	2373	1.46731	0.553177	5.88023	30.4295	3.4623e-08	4.67055e-07	NFKBIA	protein_coding	NFKB inhibitor alpha [Source:HGNC Symbol;Acc:HGNC:7797]
ENSG00000198945	5113	-1.51226	-0.596711	3.95397	30.3555	3.59684e-08	4.84835e-07	L3MBTL3	protein_coding	L3MBTL histone methyl-lysine binding protein 3 [Source:HGNC Symbol;Acc:HGNC:23035]
ENSG00000259834	3481	-18.2244	-4.1878	-2.14516	30.2303	3.83668e-08	5.16771e-07		lncRNA	novel transcript
ENSG00000134326	4302	-3.14793	-1.6544	0.494272	30.1994	3.89822e-08	5.2466e-07	CMPK2	protein_coding	cytidine/uridine monophosphate kinase 2 [Source:HGNC Symbol;Acc:HGNC:27015]
ENSG00000133106	4924	-1.65542	-0.727193	2.86761	30.1106	4.08095e-08	5.48837e-07	EPSTI1	protein_coding	epithelial stromal interaction 1 [Source:HGNC Symbol;Acc:HGNC:16465]
ENSG00000100092	4892	-1.51332	-0.597717	3.44067	30.1048	4.09318e-08	5.50063e-07	SH3BP1	protein_coding	SH3 domain binding protein 1 [Source:HGNC Symbol;Acc:HGNC:10824]
ENSG00000069431	11616	1.97291	0.980325	2.61356	30.0915	4.1214e-08	5.53437e-07	ABCC9	protein_coding	ATP binding cassette subfamily C member 9 [Source:HGNC Symbol;Acc:HGNC:60]
ENSG00000079931	5293	1.51081	0.59532	4.1499	30.0806	4.14465e-08	5.56137e-07	MOXD1	protein_coding	monooxygenase DBH like 1 [Source:HGNC Symbol;Acc:HGNC:21063]
ENSG00000116741	2096	1.73628	0.795996	3.62836	30.0432	4.22532e-08	5.66532e-07	RGS2	protein_coding	regulator of G protein signaling 2 [Source:HGNC Symbol;Acc:HGNC:9998]
ENSG00000228672	5122	1.84607	0.884454	2.93857	30.0089	4.30057e-08	5.76186e-07	PROB1	protein_coding	proline rich basic protein 1 [Source:HGNC Symbol;Acc:HGNC:41906]
ENSG00000198846	4131	-2.56505	-1.35899	0.472714	30.0058	4.3076e-08	5.76691e-07	TOX	protein_coding	thymocyte selection associated high mobility group box [Source:HGNC Symbol;Acc:HGNC:18988]
ENSG00000151892	9678	2.04956	1.03531	1.50498	29.9605	4.40941e-08	5.89875e-07	GFRA1	protein_coding	GDNF family receptor alpha 1 [Source:HGNC Symbol;Acc:HGNC:4243]
ENSG00000124191	3223	-1.43181	-0.517837	5.21942	29.9458	4.44289e-08	5.93905e-07	TOX2	protein_coding	TOX high mobility group box family member 2 [Source:HGNC Symbol;Acc:HGNC:16095]
ENSG00000189420	6105	-1.92908	-0.947912	1.76932	29.8954	4.55991e-08	6.09088e-07	ZFP92	protein_coding	ZFP92 zinc finger protein [Source:HGNC Symbol;Acc:HGNC:12865]
ENSG00000165338	11550	-1.49262	-0.577842	4.27171	29.8742	4.61018e-08	6.1534e-07	HECTD2	protein_coding	HECT domain E3 ubiquitin protein ligase 2 [Source:HGNC Symbol;Acc:HGNC:26736]
ENSG00000172748	6008	-2.68619	-1.42556	0.700266	29.8215	4.73719e-08	6.31816e-07	ZNF596	protein_coding	zinc finger protein 596 [Source:HGNC Symbol;Acc:HGNC:27268]
ENSG00000130511	2974	-1.35478	-0.438059	6.36588	29.7767	4.84778e-08	6.46079e-07	SSBP4	protein_coding	single stranded DNA binding protein 4 [Source:HGNC Symbol;Acc:HGNC:15676]
ENSG00000072195	17910	1.37791	0.462485	6.7424	29.7136	5.0082e-08	6.66957e-07	SPEG	protein_coding	striated muscle enriched protein kinase [Source:HGNC Symbol;Acc:HGNC:16901]
ENSG00000134470	3634	-1.6953	-0.76154	2.82564	29.6652	5.13478e-08	6.833e-07	IL15RA	protein_coding	interleukin 15 receptor subunit alpha [Source:HGNC Symbol;Acc:HGNC:5978]
ENSG00000219607	4907	1.80865	0.85491	2.77726	29.5891	5.34052e-08	7.10144e-07	PPP1R3G	protein_coding	protein phosphatase 1 regulatory subunit 3G [Source:HGNC Symbol;Acc:HGNC:14945]
ENSG00000107518	9824	-1.82998	-0.871831	1.85417	29.5682	5.3982e-08	7.17276e-07	ATRNL1	protein_coding	attractin like 1 [Source:HGNC Symbol;Acc:HGNC:29063]
ENSG00000106070	9795	1.51503	0.599348	4.86244	29.4776	5.65667e-08	7.50494e-07	GRB10	protein_coding	growth factor receptor bound protein 10 [Source:HGNC Symbol;Acc:HGNC:4564]
ENSG00000139971	7565	-1.85824	-0.89394	2.76792	29.4779	5.65583e-08	7.50494e-07	ARMH4	protein_coding	armadillo like helical domain containing 4 [Source:HGNC Symbol;Acc:HGNC:19846]
ENSG00000156515	6297	1.4719	0.557675	7.76149	29.4613	5.70452e-08	7.56277e-07	HK1	protein_coding	hexokinase 1 [Source:HGNC Symbol;Acc:HGNC:4922]
ENSG00000113494	13108	2.20269	1.13927	0.949704	29.428	5.80341e-08	7.6881e-07	PRLR	protein_coding	prolactin receptor [Source:HGNC Symbol;Acc:HGNC:9446]
ENSG00000144063	3167	-1.94631	-0.960739	1.84872	29.4109	5.85487e-08	7.75049e-07	MALL	protein_coding	mal, T cell differentiation protein like [Source:HGNC Symbol;Acc:HGNC:6818]
ENSG00000198728	2790	-1.37859	-0.463193	5.88871	29.3836	5.93766e-08	7.85421e-07	LDB1	protein_coding	LIM domain binding 1 [Source:HGNC Symbol;Acc:HGNC:6532]
ENSG00000167994	3006	-1.49117	-0.57644	4.1473	29.2304	6.42618e-08	8.49407e-07	RAB3IL1	protein_coding	RAB3A interacting protein like 1 [Source:HGNC Symbol;Acc:HGNC:9780]
ENSG00000115155	7885	3.57459	1.83778	-0.525812	29.2121	6.48735e-08	8.56852e-07	OTOF	protein_coding	otoferlin [Source:HGNC Symbol;Acc:HGNC:8515]
ENSG00000001084	8646	1.41038	0.496089	5.20675	29.2081	6.50073e-08	8.5798e-07	GCLC	protein_coding	glutamate-cysteine ligase catalytic subunit [Source:HGNC Symbol;Acc:HGNC:4311]
ENSG00000162924	13170	1.62119	0.697053	3.18585	29.1811	6.59175e-08	8.69345e-07	REL	protein_coding	REL proto-oncogene, NF-kB subunit [Source:HGNC Symbol;Acc:HGNC:9954]
ENSG00000184584	3850	-1.4611	-0.547059	4.84921	29.1092	6.84111e-08	9.01561e-07	STING1	protein_coding	stimulator of interferon response cGAMP interactor 1 [Source:HGNC Symbol;Acc:HGNC:27962]
ENSG00000169067	2794	-2.24055	-1.16386	1.16427	29.0857	6.92458e-08	9.11882e-07	ACTBL2	protein_coding	actin beta like 2 [Source:HGNC Symbol;Acc:HGNC:17780]
ENSG00000121413	8307	1.51896	0.603086	3.34844	29.0496	7.05481e-08	9.28342e-07	ZSCAN18	protein_coding	zinc finger and SCAN domain containing 18 [Source:HGNC Symbol;Acc:HGNC:21037]
ENSG00000183454	16696	2.22823	1.1559	1.23635	29.0405	7.08822e-08	9.32046e-07	GRIN2A	protein_coding	glutamate ionotropic receptor NMDA type subunit 2A [Source:HGNC Symbol;Acc:HGNC:4585]
ENSG00000112715	14431	1.5743	0.654707	8.72274	28.966	7.36607e-08	9.67863e-07	VEGFA	protein_coding	vascular endothelial growth factor A [Source:HGNC Symbol;Acc:HGNC:12680]
ENSG00000112406	5614	1.43404	0.520083	5.38306	28.9505	7.42505e-08	9.74889e-07	HECA	protein_coding	hdc homolog, cell cycle regulator [Source:HGNC Symbol;Acc:HGNC:21041]
ENSG00000104763	15378	-1.48365	-0.569155	5.75061	28.9436	7.45172e-08	9.77665e-07	ASAH1	protein_coding	N-acylsphingosine amidohydrolase 1 [Source:HGNC Symbol;Acc:HGNC:735]
ENSG00000108932	4061	1.41957	0.505452	5.14102	28.9338	7.48959e-08	9.81907e-07	SLC16A6	protein_coding	solute carrier family 16 member 6 [Source:HGNC Symbol;Acc:HGNC:10927]
ENSG00000128294	6957	1.37965	0.464305	5.53364	28.9163	7.55732e-08	9.90053e-07	TPST2	protein_coding	tyrosylprotein sulfotransferase 2 [Source:HGNC Symbol;Acc:HGNC:12021]
ENSG00000113248	4017	-2.52908	-1.33861	0.750305	28.8951	7.64054e-08	1.00022e-06	PCDHB15	protein_coding	protocadherin beta 15 [Source:HGNC Symbol;Acc:HGNC:8686]
ENSG00000215190	2969	-1.74469	-0.802975	2.08263	28.8732	7.72734e-08	1.01083e-06	LINC00680	transcribed_unprocessed_pseudogene	long intergenic non-protein coding RNA 680 [Source:HGNC Symbol;Acc:HGNC:44417]
ENSG00000171388	3205	2.14546	1.10129	1.46601	28.8578	7.789e-08	1.01815e-06	APLN	protein_coding	apelin [Source:HGNC Symbol;Acc:HGNC:16665]
ENSG00000079150	3080	-1.61334	-0.690048	4.19874	28.851	7.81636e-08	1.02097e-06	FKBP7	protein_coding	FKBP prolyl isomerase 7 [Source:HGNC Symbol;Acc:HGNC:3723]
ENSG00000177426	8222	1.47688	0.562551	5.92242	28.8369	7.87383e-08	1.02772e-06	TGIF1	protein_coding	TGFB induced factor homeobox 1 [Source:HGNC Symbol;Acc:HGNC:11776]
ENSG00000128016	2010	1.44675	0.532818	5.52397	28.8062	7.99963e-08	1.04309e-06	ZFP36	protein_coding	ZFP36 ring finger protein [Source:HGNC Symbol;Acc:HGNC:12862]
ENSG00000144959	4808	1.42122	0.507126	6.61763	28.8053	8.00335e-08	1.04309e-06	NCEH1	protein_coding	neutral cholesterol ester hydrolase 1 [Source:HGNC Symbol;Acc:HGNC:29260]
ENSG00000131016	8741	1.56394	0.645187	8.94926	28.7974	8.03587e-08	1.04655e-06	AKAP12	protein_coding	A-kinase anchoring protein 12 [Source:HGNC Symbol;Acc:HGNC:370]
ENSG00000129521	7359	-2.24457	-1.16644	0.846335	28.7864	8.08149e-08	1.05172e-06	EGLN3	protein_coding	egl-9 family hypoxia inducible factor 3 [Source:HGNC Symbol;Acc:HGNC:14661]
ENSG00000137745	2834	-5.44437	-2.44477	-1.11887	28.7849	8.08787e-08	1.05178e-06	MMP13	protein_coding	matrix metallopeptidase 13 [Source:HGNC Symbol;Acc:HGNC:7159]
ENSG00000115738	2205	1.76622	0.820665	3.33321	28.7634	8.17835e-08	1.06277e-06	ID2	protein_coding	inhibitor of DNA binding 2 [Source:HGNC Symbol;Acc:HGNC:5361]
ENSG00000255866	443	2.66877	1.41617	0.0989163	28.7448	8.25696e-08	1.07219e-06		lncRNA	novel transcript
ENSG00000151835	15918	1.52159	0.60558	7.48975	28.7301	8.32002e-08	1.07959e-06	SACS	protein_coding	sacsin molecular chaperone [Source:HGNC Symbol;Acc:HGNC:10519]
ENSG00000173281	5776	1.61382	0.690476	3.79412	28.728	8.32913e-08	1.07998e-06	PPP1R3B	protein_coding	protein phosphatase 1 regulatory subunit 3B [Source:HGNC Symbol;Acc:HGNC:14942]
ENSG00000007047	6668	1.43016	0.516172	5.65887	28.7	8.45051e-08	1.09492e-06	MARK4	protein_coding	microtubule affinity regulating kinase 4 [Source:HGNC Symbol;Acc:HGNC:13538]
ENSG00000013297	3732	1.56478	0.645958	7.34162	28.6685	8.58903e-08	1.11205e-06	CLDN11	protein_coding	claudin 11 [Source:HGNC Symbol;Acc:HGNC:8514]
ENSG00000246430	2840	3.36219	1.7494	-0.525973	28.6606	8.62426e-08	1.1158e-06	LINC00968	lncRNA	long intergenic non-protein coding RNA 968 [Source:HGNC Symbol;Acc:HGNC:48727]
ENSG00000186642	7182	1.87285	0.905238	1.64213	28.6461	8.68873e-08	1.12332e-06	PDE2A	protein_coding	phosphodiesterase 2A [Source:HGNC Symbol;Acc:HGNC:8777]
ENSG00000109654	9425	-1.40361	-0.489141	5.16058	28.609	8.85693e-08	1.14407e-06	TRIM2	protein_coding	tripartite motif containing 2 [Source:HGNC Symbol;Acc:HGNC:15974]
ENSG00000163734	2219	2.93325	1.5525	0.999239	28.6079	8.86218e-08	1.14407e-06	CXCL3	protein_coding	C-X-C motif chemokine ligand 3 [Source:HGNC Symbol;Acc:HGNC:4604]
ENSG00000247095	2321	2.3222	1.21549	2.2476	28.6064	8.86903e-08	1.14412e-06	MIR210HG	lncRNA	MIR210 host gene [Source:HGNC Symbol;Acc:HGNC:39524]
ENSG00000122729	7555	1.39995	0.485371	7.00634	28.5854	8.96561e-08	1.15574e-06	ACO1	protein_coding	aconitase 1 [Source:HGNC Symbol;Acc:HGNC:117]
ENSG00000128298	2146	1.92397	0.94409	1.52589	28.5731	9.02262e-08	1.16224e-06	BAIAP2L2	protein_coding	BAR/IMD domain containing adaptor protein 2 like 2 [Source:HGNC Symbol;Acc:HGNC:26203]
ENSG00000143772	7036	-1.60269	-0.680496	4.51362	28.5608	9.08e-08	1.16879e-06	ITPKB	protein_coding	inositol-trisphosphate 3-kinase B [Source:HGNC Symbol;Acc:HGNC:6179]
ENSG00000186350	10814	1.4023	0.487794	5.58731	28.5252	9.2487e-08	1.18964e-06	RXRA	protein_coding	retinoid X receptor alpha [Source:HGNC Symbol;Acc:HGNC:10477]
ENSG00000110218	2769	1.42457	0.510527	6.16091	28.5172	9.28702e-08	1.1937e-06	PANX1	protein_coding	pannexin 1 [Source:HGNC Symbol;Acc:HGNC:8599]
ENSG00000237886	1088	-2.8552	-1.51359	0.925061	28.4486	9.62193e-08	1.23585e-06	NALT1	lncRNA	NOTCH1 associated lncRNA in T cell acute lymphoblastic leukemia 1 [Source:HGNC Symbol;Acc:HGNC:51192]
ENSG00000130222	1322	-3.81388	-1.93126	-0.00982487	28.4278	9.72575e-08	1.24828e-06	GADD45G	protein_coding	growth arrest and DNA damage inducible gamma [Source:HGNC Symbol;Acc:HGNC:4097]
ENSG00000048392	5548	-1.3927	-0.477883	5.98651	28.389	9.92267e-08	1.27263e-06	RRM2B	protein_coding	ribonucleotide reductase regulatory TP53 inducible subunit M2B [Source:HGNC Symbol;Acc:HGNC:17296]
ENSG00000130479	5040	1.43639	0.522451	5.82442	28.3712	1.00144e-07	1.28347e-06	MAP1S	protein_coding	microtubule associated protein 1S [Source:HGNC Symbol;Acc:HGNC:15715]
ENSG00000049759	17455	1.44079	0.526865	6.16948	28.3396	1.01791e-07	1.30363e-06	NEDD4L	protein_coding	NEDD4 like E3 ubiquitin protein ligase [Source:HGNC Symbol;Acc:HGNC:7728]
ENSG00000206337	3138	-1.79818	-0.846536	1.87905	28.3371	1.01926e-07	1.30441e-06	HCP5	lncRNA	HLA complex P5 [Source:HGNC Symbol;Acc:HGNC:21659]
ENSG00000115226	1982	1.48399	0.569477	4.45771	28.3287	1.02369e-07	1.30906e-06	FNDC4	protein_coding	fibronectin type III domain containing 4 [Source:HGNC Symbol;Acc:HGNC:20239]
ENSG00000137203	8274	1.36759	0.451637	5.43499	28.3274	1.02436e-07	1.30906e-06	TFAP2A	protein_coding	transcription factor AP-2 alpha [Source:HGNC Symbol;Acc:HGNC:11742]
ENSG00000215018	6619	-2.26884	-1.18196	1.37708	28.2926	1.04292e-07	1.33181e-06	COL28A1	protein_coding	collagen type XXVIII alpha 1 chain [Source:HGNC Symbol;Acc:HGNC:22442]
ENSG00000054277	3716	1.91804	0.939633	2.00004	28.255	1.06338e-07	1.35695e-06	OPN3	protein_coding	opsin 3 [Source:HGNC Symbol;Acc:HGNC:14007]
ENSG00000182916	1177	-1.88356	-0.913462	2.67954	28.1969	1.09579e-07	1.39731e-06	TCEAL7	protein_coding	transcription elongation factor A like 7 [Source:HGNC Symbol;Acc:HGNC:28336]
ENSG00000124104	4066	-1.39198	-0.477139	5.21879	28.1901	1.09965e-07	1.40123e-06	SNX21	protein_coding	sorting nexin family member 21 [Source:HGNC Symbol;Acc:HGNC:16154]
ENSG00000198523	2001	-11.5958	-3.53553	-1.9192	28.1105	1.14583e-07	1.45902e-06	PLN	protein_coding	phospholamban [Source:HGNC Symbol;Acc:HGNC:9080]
ENSG00000232774	2653	-1.86261	-0.897329	2.37246	28.1044	1.14942e-07	1.46253e-06		lncRNA	novel transcript
ENSG00000204525	2507	-1.48348	-0.568985	8.19317	28.0856	1.16067e-07	1.47579e-06	HLA-C	protein_coding	major histocompatibility complex, class I, C [Source:HGNC Symbol;Acc:HGNC:4933]
ENSG00000091986	13071	1.42844	0.51444	8.02407	27.9993	1.21358e-07	1.54196e-06	CCDC80	protein_coding	coiled-coil domain containing 80 [Source:HGNC Symbol;Acc:HGNC:30649]
ENSG00000085871	3182	-2.13767	-1.09604	2.32314	27.9919	1.21827e-07	1.5468e-06	MGST2	protein_coding	microsomal glutathione S-transferase 2 [Source:HGNC Symbol;Acc:HGNC:7063]
ENSG00000183668	5048	4.66591	2.22216	-1.08286	27.9859	1.22201e-07	1.55044e-06	PSG9	protein_coding	pregnancy specific beta-1-glycoprotein 9 [Source:HGNC Symbol;Acc:HGNC:9526]
ENSG00000161091	5277	1.46938	0.555211	6.75608	27.9613	1.23764e-07	1.56916e-06	MFSD12	protein_coding	major facilitator superfamily domain containing 12 [Source:HGNC Symbol;Acc:HGNC:28299]
ENSG00000149212	10573	1.42835	0.514347	4.37573	27.9569	1.24048e-07	1.57163e-06	SESN3	protein_coding	sestrin 3 [Source:HGNC Symbol;Acc:HGNC:23060]
ENSG00000174136	6671	1.39668	0.482006	5.15009	27.948	1.24622e-07	1.57665e-06	RGMB	protein_coding	repulsive guidance molecule BMP co-receptor b [Source:HGNC Symbol;Acc:HGNC:26896]
ENSG00000279117	2338	-1.6103	-0.687332	2.95656	27.9488	1.2457e-07	1.57665e-06		TEC	TEC
ENSG00000104490	8042	-2.15435	-1.10725	1.08767	27.9077	1.27242e-07	1.60865e-06	NCALD	protein_coding	neurocalcin delta [Source:HGNC Symbol;Acc:HGNC:7655]
ENSG00000253669	2829	-2.46945	-1.30419	1.17563	27.8935	1.2818e-07	1.61935e-06	GASAL1	lncRNA	growth arrest associated lncRNA 1 [Source:HGNC Symbol;Acc:HGNC:53461]
ENSG00000104765	4307	1.35531	0.438618	7.12714	27.8827	1.28896e-07	1.62724e-06	BNIP3L	protein_coding	BCL2 interacting protein 3 like [Source:HGNC Symbol;Acc:HGNC:1085]
ENSG00000065621	9921	1.97366	0.98087	1.61725	27.8602	1.30402e-07	1.64507e-06	GSTO2	protein_coding	glutathione S-transferase omega 2 [Source:HGNC Symbol;Acc:HGNC:23064]
ENSG00000143390	4586	-1.41561	-0.501424	5.39352	27.8116	1.33721e-07	1.68575e-06	RFX5	protein_coding	regulatory factor X5 [Source:HGNC Symbol;Acc:HGNC:9986]
ENSG00000110799	10391	2.84792	1.50991	0.0838412	27.7964	1.34775e-07	1.69782e-06	VWF	protein_coding	von Willebrand factor [Source:HGNC Symbol;Acc:HGNC:12726]
ENSG00000149571	6594	1.67732	0.746158	2.71886	27.7799	1.35934e-07	1.71121e-06	KIRREL3	protein_coding	kirre like nephrin family adhesion molecule 3 [Source:HGNC Symbol;Acc:HGNC:23204]
ENSG00000172939	6075	1.34118	0.423507	6.50569	27.7715	1.3652e-07	1.71736e-06	OXSR1	protein_coding	oxidative stress responsive kinase 1 [Source:HGNC Symbol;Acc:HGNC:8508]
ENSG00000276547	4851	1.51898	0.603098	4.72859	27.7172	1.40409e-07	1.76503e-06	PCDHGB5	protein_coding	protocadherin gamma subfamily B, 5 [Source:HGNC Symbol;Acc:HGNC:8712]
ENSG00000221852	1177	12.4753	3.641	-1.65355	27.708	1.41079e-07	1.77219e-06	KRTAP1-5	protein_coding	keratin associated protein 1-5 [Source:HGNC Symbol;Acc:HGNC:16777]
ENSG00000215861	933	1.65549	0.727262	2.74899	27.6525	1.45186e-07	1.82248e-06		transcribed_unprocessed_pseudogene	phosphodiesterase 4D interacting protein (myomegalin) (PDE4DIP) pseudogene
ENSG00000168952	8067	1.76775	0.821917	2.11514	27.6233	1.47391e-07	1.84886e-06	STXBP6	protein_coding	syntaxin binding protein 6 [Source:HGNC Symbol;Acc:HGNC:19666]
ENSG00000088280	4988	-1.47401	-0.559745	5.51567	27.4233	1.63454e-07	2.0489e-06	ASAP3	protein_coding	ArfGAP with SH3 domain, ankyrin repeat and PH domain 3 [Source:HGNC Symbol;Acc:HGNC:14987]
ENSG00000115648	7514	-1.37484	-0.459262	6.58043	27.3375	1.70863e-07	2.14026e-06	MLPH	protein_coding	melanophilin [Source:HGNC Symbol;Acc:HGNC:29643]
ENSG00000236136	842	7.93413	2.98807	-1.31104	27.2838	1.75674e-07	2.19896e-06	ADORA2BP1	processed_pseudogene	adenosine A2b receptor pseudogene 1 [Source:HGNC Symbol;Acc:HGNC:265]
ENSG00000132849	11990	1.52681	0.610518	3.76225	27.2495	1.7882e-07	2.23676e-06	PATJ	protein_coding	PATJ crumbs cell polarity complex component [Source:HGNC Symbol;Acc:HGNC:28881]
ENSG00000079215	6265	-1.632	-0.706643	3.27206	27.2334	1.80316e-07	2.25389e-06	SLC1A3	protein_coding	solute carrier family 1 member 3 [Source:HGNC Symbol;Acc:HGNC:10941]
ENSG00000119771	11071	1.41597	0.501794	4.97753	27.2124	1.82288e-07	2.27692e-06	KLHL29	protein_coding	kelch like family member 29 [Source:HGNC Symbol;Acc:HGNC:29404]
ENSG00000187260	4044	-5.03071	-2.33076	-1.26718	27.2106	1.82452e-07	2.27738e-06	WDR86	protein_coding	WD repeat domain 86 [Source:HGNC Symbol;Acc:HGNC:28020]
ENSG00000151150	25614	-1.75058	-0.807832	2.73732	27.1783	1.85529e-07	2.31414e-06	ANK3	protein_coding	ankyrin 3 [Source:HGNC Symbol;Acc:HGNC:494]
ENSG00000137449	7177	1.4562	0.542208	4.47736	27.1365	1.89589e-07	2.36312e-06	CPEB2	protein_coding	cytoplasmic polyadenylation element binding protein 2 [Source:HGNC Symbol;Acc:HGNC:21745]
ENSG00000105976	7039	1.52186	0.605832	6.03113	27.117	1.91508e-07	2.38537e-06	MET	protein_coding	MET proto-oncogene, receptor tyrosine kinase [Source:HGNC Symbol;Acc:HGNC:7029]
ENSG00000120549	10807	1.52197	0.605944	4.06928	27.1043	1.92767e-07	2.39936e-06	KIAA1217	protein_coding	KIAA1217 [Source:HGNC Symbol;Acc:HGNC:25428]
ENSG00000106976	10775	-1.53909	-0.622078	7.05813	27.1008	1.93116e-07	2.40201e-06	DNM1	protein_coding	dynamin 1 [Source:HGNC Symbol;Acc:HGNC:2972]
ENSG00000154639	6682	-1.53407	-0.617362	3.51571	27.043	1.98977e-07	2.47318e-06	CXADR	protein_coding	CXADR Ig-like cell adhesion molecule [Source:HGNC Symbol;Acc:HGNC:2559]
ENSG00000128165	4276	1.76901	0.822941	2.5438	27.01	2.02406e-07	2.51403e-06	ADM2	protein_coding	adrenomedullin 2 [Source:HGNC Symbol;Acc:HGNC:28898]
ENSG00000082126	4924	1.57774	0.657857	2.94664	26.9727	2.06351e-07	2.56123e-06	MPP4	protein_coding	membrane palmitoylated protein 4 [Source:HGNC Symbol;Acc:HGNC:13680]
ENSG00000225614	13287	1.62123	0.697085	5.01187	26.9429	2.09555e-07	2.59918e-06	ZNF469	protein_coding	zinc finger protein 469 [Source:HGNC Symbol;Acc:HGNC:23216]
ENSG00000105894	1713	-1.986	-0.989867	2.97149	26.9073	2.13452e-07	2.64567e-06	PTN	protein_coding	pleiotrophin [Source:HGNC Symbol;Acc:HGNC:9630]
ENSG00000132359	7530	1.35509	0.438387	6.42814	26.8987	2.14401e-07	2.65558e-06	RAP1GAP2	protein_coding	RAP1 GTPase activating protein 2 [Source:HGNC Symbol;Acc:HGNC:29176]
ENSG00000272808	5068	2.35834	1.23777	0.430348	26.8897	2.15409e-07	2.66619e-06		lncRNA	uncharacterized LOC105369201 [Source:NCBI gene (formerly Entrezgene);Acc:105369201]
ENSG00000198028	2836	2.39515	1.26011	0.426304	26.8858	2.15835e-07	2.6696e-06	ZNF560	protein_coding	zinc finger protein 560 [Source:HGNC Symbol;Acc:HGNC:26484]
ENSG00000166793	4460	-2.03122	-1.02235	1.91233	26.8703	2.17574e-07	2.68923e-06	YPEL4	protein_coding	yippee like 4 [Source:HGNC Symbol;Acc:HGNC:18328]
ENSG00000185519	1701	2.20211	1.13889	1.10102	26.8675	2.17892e-07	2.69129e-06	FAM131C	protein_coding	family with sequence similarity 131 member C [Source:HGNC Symbol;Acc:HGNC:26717]
ENSG00000178662	12565	-2.49572	-1.31945	0.31237	26.8607	2.18663e-07	2.69893e-06	CSRNP3	protein_coding	cysteine and serine rich nuclear protein 3 [Source:HGNC Symbol;Acc:HGNC:30729]
ENSG00000176438	18164	1.45686	0.542858	4.49611	26.8155	2.23829e-07	2.76077e-06	SYNE3	protein_coding	spectrin repeat containing nuclear envelope family member 3 [Source:HGNC Symbol;Acc:HGNC:19861]
ENSG00000025708	3320	1.54497	0.627582	3.20761	26.8031	2.25274e-07	2.77666e-06	TYMP	protein_coding	thymidine phosphorylase [Source:HGNC Symbol;Acc:HGNC:3148]
ENSG00000165795	7550	-2.09598	-1.06762	1.38758	26.7994	2.25703e-07	2.78001e-06	NDRG2	protein_coding	NDRG family member 2 [Source:HGNC Symbol;Acc:HGNC:14460]
ENSG00000253276	4232	1.39549	0.480768	5.77447	26.7889	2.26932e-07	2.79321e-06	CCDC71L	protein_coding	coiled-coil domain containing 71 like [Source:HGNC Symbol;Acc:HGNC:26685]
ENSG00000180773	9685	1.39337	0.478579	4.92558	26.7652	2.29738e-07	2.82578e-06	SLC36A4	protein_coding	solute carrier family 36 member 4 [Source:HGNC Symbol;Acc:HGNC:19660]
ENSG00000256092	2246	-2.79001	-1.48027	-0.0787566	26.7616	2.3016e-07	2.82901e-06	SBNO1-AS1	lncRNA	SBNO1 antisense RNA 1 [Source:HGNC Symbol;Acc:HGNC:54355]
ENSG00000176845	2626	1.40626	0.491863	5.29367	26.747	2.31907e-07	2.8485e-06	METRNL	protein_coding	meteorin like, glial cell differentiation regulator [Source:HGNC Symbol;Acc:HGNC:27584]
ENSG00000132965	1715	-20.1424	-4.33216	-1.766	26.7354	2.33303e-07	2.86366e-06	ALOX5AP	protein_coding	arachidonate 5-lipoxygenase activating protein [Source:HGNC Symbol;Acc:HGNC:436]
ENSG00000108679	3584	-1.43959	-0.525663	8.66018	26.7152	2.35762e-07	2.89183e-06	LGALS3BP	protein_coding	galectin 3 binding protein [Source:HGNC Symbol;Acc:HGNC:6564]
ENSG00000124193	4593	-1.34448	-0.427052	7.8279	26.7137	2.3594e-07	2.89202e-06	SRSF6	protein_coding	serine and arginine rich splicing factor 6 [Source:HGNC Symbol;Acc:HGNC:10788]
ENSG00000237499	4088	2.55355	1.3525	0.240428	26.6747	2.40752e-07	2.94896e-06	WAKMAR2	lncRNA	wound and keratinocyte migration associated lncRNA 2 [Source:HGNC Symbol;Acc:HGNC:53754]
ENSG00000224081	10245	-3.4097	-1.76965	-0.295046	26.6609	2.42475e-07	2.96801e-06	SLC44A3-AS1	transcribed_processed_pseudogene	SLC44A3 antisense RNA 1 [Source:HGNC Symbol;Acc:HGNC:49057]
ENSG00000166833	14535	1.44699	0.533059	6.5188	26.6159	2.48199e-07	3.03598e-06	NAV2	protein_coding	neuron navigator 2 [Source:HGNC Symbol;Acc:HGNC:15997]
ENSG00000130475	5694	2.1673	1.1159	0.905902	26.5706	2.54081e-07	3.10578e-06	FCHO1	protein_coding	FCH and mu domain containing endocytic adaptor 1 [Source:HGNC Symbol;Acc:HGNC:29002]
ENSG00000237596	6585	6.31095	2.65786	-1.13772	26.5457	2.57372e-07	3.14384e-06		lncRNA	novel transcript
ENSG00000118263	9262	1.4227	0.508631	5.68631	26.5328	2.591e-07	3.16277e-06	KLF7	protein_coding	Kruppel like factor 7 [Source:HGNC Symbol;Acc:HGNC:6350]
ENSG00000155324	5051	1.38195	0.466708	4.63047	26.52	2.60825e-07	3.18163e-06	GRAMD2B	protein_coding	GRAM domain containing 2B [Source:HGNC Symbol;Acc:HGNC:24911]
ENSG00000117461	7410	-1.51112	-0.595616	4.3658	26.5072	2.62554e-07	3.20052e-06	PIK3R3	protein_coding	phosphoinositide-3-kinase regulatory subunit 3 [Source:HGNC Symbol;Acc:HGNC:8981]
ENSG00000019186	3972	2.13028	1.09105	1.62958	26.4873	2.6528e-07	3.23152e-06	CYP24A1	protein_coding	cytochrome P450 family 24 subfamily A member 1 [Source:HGNC Symbol;Acc:HGNC:2602]
ENSG00000010310	4736	-2.69398	-1.42974	0.0280232	26.456	2.6961e-07	3.28201e-06	GIPR	protein_coding	gastric inhibitory polypeptide receptor [Source:HGNC Symbol;Acc:HGNC:4271]
ENSG00000085719	6745	1.43094	0.516962	7.12554	26.443	2.71436e-07	3.30197e-06	CPNE3	protein_coding	copine 3 [Source:HGNC Symbol;Acc:HGNC:2316]
ENSG00000147202	9550	1.51263	0.597057	4.89825	26.3992	2.7765e-07	3.37524e-06	DIAPH2	protein_coding	diaphanous related formin 2 [Source:HGNC Symbol;Acc:HGNC:2877]
ENSG00000136842	3708	-1.80318	-0.850546	2.20728	26.3931	2.78536e-07	3.38369e-06	TMOD1	protein_coding	tropomodulin 1 [Source:HGNC Symbol;Acc:HGNC:11871]
ENSG00000104881	5032	1.34527	0.427896	5.17613	26.3672	2.82287e-07	3.42692e-06	PPP1R13L	protein_coding	protein phosphatase 1 regulatory subunit 13 like [Source:HGNC Symbol;Acc:HGNC:18838]
ENSG00000225746	10991	1.70743	0.771825	2.59995	26.3408	2.86185e-07	3.47186e-06	MEG8	lncRNA	maternally expressed 8, small nucleolar RNA host gene [Source:HGNC Symbol;Acc:HGNC:14574]
ENSG00000189319	6424	-1.47253	-0.558296	5.5123	26.3392	2.8641e-07	3.4722e-06	FAM53B	protein_coding	family with sequence similarity 53 member B [Source:HGNC Symbol;Acc:HGNC:28968]
ENSG00000178773	3048	1.48327	0.568786	4.93187	26.3369	2.86761e-07	3.47409e-06	CPNE7	protein_coding	copine 7 [Source:HGNC Symbol;Acc:HGNC:2320]
ENSG00000135686	9995	1.34405	0.426588	5.95116	26.3341	2.87178e-07	3.47675e-06	KLHL36	protein_coding	kelch like family member 36 [Source:HGNC Symbol;Acc:HGNC:17844]
ENSG00000105464	5093	2.02345	1.01682	1.57967	26.3282	2.88054e-07	3.48498e-06	GRIN2D	protein_coding	glutamate ionotropic receptor NMDA type subunit 2D [Source:HGNC Symbol;Acc:HGNC:4588]
ENSG00000198947	18910	-1.45385	-0.539882	3.80207	26.301	2.92136e-07	3.53195e-06	DMD	protein_coding	dystrophin [Source:HGNC Symbol;Acc:HGNC:2928]
ENSG00000052126	12558	-1.33938	-0.421562	5.51043	26.2938	2.93234e-07	3.54281e-06	PLEKHA5	protein_coding	pleckstrin homology domain containing A5 [Source:HGNC Symbol;Acc:HGNC:30036]
ENSG00000213344	471	2.69592	1.43078	0.0775798	26.2596	2.98464e-07	3.60354e-06	PCNPP3	processed_pseudogene	PEST containing nuclear protein pseudogene 3 [Source:HGNC Symbol;Acc:HGNC:41975]
ENSG00000186088	9001	1.58654	0.66588	3.37266	26.2401	3.0149e-07	3.6376e-06	GSAP	protein_coding	gamma-secretase activating protein [Source:HGNC Symbol;Acc:HGNC:28042]
ENSG00000125848	5190	1.86397	0.898377	2.06675	26.2332	3.02578e-07	3.64823e-06	FLRT3	protein_coding	fibronectin leucine rich transmembrane protein 3 [Source:HGNC Symbol;Acc:HGNC:3762]
ENSG00000102387	2714	-8.89315	-3.1527	-1.56138	26.2225	3.04261e-07	3.66604e-06	TAF7L	protein_coding	TATA-box binding protein associated factor 7 like [Source:HGNC Symbol;Acc:HGNC:11548]
ENSG00000150093	6011	1.42326	0.509198	10.4863	26.2071	3.06696e-07	3.69287e-06	ITGB1	protein_coding	integrin subunit beta 1 [Source:HGNC Symbol;Acc:HGNC:6153]
ENSG00000206341	1096	-2.39687	-1.26115	2.51804	26.1956	3.08528e-07	3.7124e-06	HLA-H	unprocessed_pseudogene	major histocompatibility complex, class I, H (pseudogene) [Source:HGNC Symbol;Acc:HGNC:4965]
ENSG00000163565	5294	-1.3247	-0.405664	6.94521	26.174	3.12e-07	3.75162e-06	IFI16	protein_coding	interferon gamma inducible protein 16 [Source:HGNC Symbol;Acc:HGNC:5395]
ENSG00000105983	11819	-1.36292	-0.446697	5.69563	26.1651	3.13434e-07	3.76632e-06	LMBR1	protein_coding	limb development membrane protein 1 [Source:HGNC Symbol;Acc:HGNC:13243]
ENSG00000173535	1868	-10.8166	-3.43518	-1.98328	26.1547	3.15127e-07	3.78408e-06	TNFRSF10C	protein_coding	TNF receptor superfamily member 10c [Source:HGNC Symbol;Acc:HGNC:11906]
ENSG00000136379	3627	1.35777	0.441239	5.38157	26.1526	3.15474e-07	3.78442e-06	ABHD17C	protein_coding	abhydrolase domain containing 17C, depalmitoylase [Source:HGNC Symbol;Acc:HGNC:26925]
ENSG00000254221	4773	-5.35984	-2.42219	-0.464544	26.1519	3.15582e-07	3.78442e-06	PCDHGB1	protein_coding	protocadherin gamma subfamily B, 1 [Source:HGNC Symbol;Acc:HGNC:8708]
ENSG00000132640	6228	-1.3782	-0.462789	5.87714	26.1352	3.18327e-07	3.81475e-06	BTBD3	protein_coding	BTB domain containing 3 [Source:HGNC Symbol;Acc:HGNC:15854]
ENSG00000077044	9771	1.3838	0.468634	5.63308	26.1332	3.18656e-07	3.81611e-06	DGKD	protein_coding	diacylglycerol kinase delta [Source:HGNC Symbol;Acc:HGNC:2851]
ENSG00000178401	5006	-1.53447	-0.617739	3.83698	26.1254	3.19951e-07	3.82645e-06	DNAJC22	protein_coding	DnaJ heat shock protein family (Hsp40) member C22 [Source:HGNC Symbol;Acc:HGNC:25802]
ENSG00000225210	4846	2.14488	1.1009	1.96285	26.1256	3.19915e-07	3.82645e-06	DUXAP9	transcribed_processed_pseudogene	double homeobox A pseudogene 9 [Source:HGNC Symbol;Acc:HGNC:32188]
ENSG00000111052	6795	1.83698	0.877337	1.76778	26.0961	3.24832e-07	3.8822e-06	LIN7A	protein_coding	lin-7 homolog A, crumbs cell polarity complex component [Source:HGNC Symbol;Acc:HGNC:17787]
ENSG00000266124	53	4.14414	2.05107	-1.01955	26.0883	3.26155e-07	3.89539e-06	MIR5587	miRNA	microRNA 5587 [Source:HGNC Symbol;Acc:HGNC:43508]
ENSG00000177595	5869	-1.50891	-0.593507	5.51901	26.0695	3.2935e-07	3.9309e-06	PIDD1	protein_coding	p53-induced death domain protein 1 [Source:HGNC Symbol;Acc:HGNC:16491]
ENSG00000140950	8159	1.3539	0.437121	5.10223	26.0544	3.31935e-07	3.95908e-06	MEAK7	protein_coding	MTOR associated protein, eak-7 homolog [Source:HGNC Symbol;Acc:HGNC:29325]
ENSG00000114270	11071	1.44244	0.528516	9.89271	26.0195	3.37994e-07	4.02863e-06	COL7A1	protein_coding	collagen type VII alpha 1 chain [Source:HGNC Symbol;Acc:HGNC:2214]
ENSG00000221878	4795	4.02488	2.00895	-0.655227	25.9983	3.41722e-07	4.07034e-06	PSG7	protein_coding	pregnancy specific beta-1-glycoprotein 7 (gene/pseudogene) [Source:HGNC Symbol;Acc:HGNC:9524]
ENSG00000165359	7193	-1.58447	-0.663999	3.65395	25.9382	3.52531e-07	4.19548e-06	INTS6L	protein_coding	integrator complex subunit 6 like [Source:HGNC Symbol;Acc:HGNC:27334]
ENSG00000176490	3485	1.85351	0.890263	1.98925	25.9372	3.52703e-07	4.19548e-06	DIRAS1	protein_coding	DIRAS family GTPase 1 [Source:HGNC Symbol;Acc:HGNC:19127]
ENSG00000019549	2485	1.38136	0.466092	6.82063	25.9358	3.52964e-07	4.19578e-06	SNAI2	protein_coding	snail family transcriptional repressor 2 [Source:HGNC Symbol;Acc:HGNC:11094]
ENSG00000089127	4947	-1.81226	-0.857789	2.06998	25.8833	3.62688e-07	4.30847e-06	OAS1	protein_coding	2'-5'-oligoadenylate synthetase 1 [Source:HGNC Symbol;Acc:HGNC:8086]
ENSG00000064115	3888	-1.33982	-0.422035	5.76529	25.8598	3.6713e-07	4.3554e-06	TM7SF3	protein_coding	transmembrane 7 superfamily member 3 [Source:HGNC Symbol;Acc:HGNC:23049]
ENSG00000154358	32290	-1.47003	-0.555844	4.56517	25.8601	3.67077e-07	4.3554e-06	OBSCN	protein_coding	obscurin, cytoskeletal calmodulin and titin-interacting RhoGEF [Source:HGNC Symbol;Acc:HGNC:15719]
ENSG00000105223	5184	-1.37987	-0.464533	7.84185	25.8317	3.7251e-07	4.41627e-06	PLD3	protein_coding	phospholipase D family member 3 [Source:HGNC Symbol;Acc:HGNC:17158]
ENSG00000224116	5417	6.89646	2.78586	-1.47805	25.7834	3.81954e-07	4.5252e-06	INHBA-AS1	lncRNA	INHBA antisense RNA 1 [Source:HGNC Symbol;Acc:HGNC:40303]
ENSG00000278594	1049	6.66306	2.73618	-1.62597	25.7039	3.98014e-07	4.71231e-06		processed_pseudogene	translocase of outer mitochondrial membrane 40 homolog (yeast) (TOMM40) pseudogene
ENSG00000178685	6033	-1.33629	-0.418233	5.46452	25.6934	4.00197e-07	4.73499e-06	PARP10	protein_coding	poly(ADP-ribose) polymerase family member 10 [Source:HGNC Symbol;Acc:HGNC:25895]
ENSG00000134955	6371	1.44002	0.52609	3.8566	25.6629	4.06565e-07	4.80713e-06	SLC37A2	protein_coding	solute carrier family 37 member 2 [Source:HGNC Symbol;Acc:HGNC:20644]
ENSG00000138759	18960	-1.59421	-0.672845	4.31064	25.6382	4.11796e-07	4.86573e-06	FRAS1	protein_coding	Fraser extracellular matrix complex subunit 1 [Source:HGNC Symbol;Acc:HGNC:19185]
ENSG00000160200	6786	1.92079	0.941697	1.55109	25.6222	4.1524e-07	4.90316e-06	CBS	protein_coding	cystathionine beta-synthase [Source:HGNC Symbol;Acc:HGNC:1550]
ENSG00000148926	2718	1.43915	0.52522	6.29917	25.6069	4.18542e-07	4.93885e-06	ADM	protein_coding	adrenomedullin [Source:HGNC Symbol;Acc:HGNC:259]
ENSG00000153246	15357	-1.37179	-0.456056	5.14078	25.5733	4.25889e-07	5.0222e-06	PLA2R1	protein_coding	phospholipase A2 receptor 1 [Source:HGNC Symbol;Acc:HGNC:9042]
ENSG00000131188	1772	1.39761	0.482964	4.20237	25.5245	4.36806e-07	5.14751e-06	PRR7	protein_coding	proline rich 7, synaptic [Source:HGNC Symbol;Acc:HGNC:28130]
ENSG00000088899	5395	1.42596	0.51193	4.68611	25.5124	4.39539e-07	5.17628e-06	LZTS3	protein_coding	leucine zipper tumor suppressor family member 3 [Source:HGNC Symbol;Acc:HGNC:30139]
ENSG00000266865	2147	-2.47951	-1.31006	0.346037	25.5045	4.41349e-07	5.19413e-06		transcribed_unprocessed_pseudogene	SMAD specific E3 ubiquitin protein ligase 2 (SMURF2) pseudogene
ENSG00000180777	5982	1.62858	0.703618	2.89283	25.4944	4.43666e-07	5.21793e-06	ANKRD30B	protein_coding	ankyrin repeat domain 30B [Source:HGNC Symbol;Acc:HGNC:24165]
ENSG00000145335	4014	-2.35633	-1.23654	1.29619	25.4628	4.51001e-07	5.30069e-06	SNCA	protein_coding	synuclein alpha [Source:HGNC Symbol;Acc:HGNC:11138]
ENSG00000103257	4745	1.44917	0.53523	7.55228	25.4572	4.5231e-07	5.31254e-06	SLC7A5	protein_coding	solute carrier family 7 member 5 [Source:HGNC Symbol;Acc:HGNC:11063]
ENSG00000092345	3631	2.38377	1.25325	0.57004	25.4368	4.57107e-07	5.36532e-06	DAZL	protein_coding	deleted in azoospermia like [Source:HGNC Symbol;Acc:HGNC:2685]
ENSG00000113645	10076	1.47856	0.564196	5.23265	25.4219	4.60669e-07	5.40355e-06	WWC1	protein_coding	WW and C2 domain containing 1 [Source:HGNC Symbol;Acc:HGNC:29435]
ENSG00000164576	6755	1.3401	0.422341	5.51949	25.3864	4.69219e-07	5.5002e-06	SAP30L	protein_coding	SAP30 like [Source:HGNC Symbol;Acc:HGNC:25663]
ENSG00000120899	7933	-1.38256	-0.467338	4.57316	25.3123	4.87593e-07	5.71181e-06	PTK2B	protein_coding	protein tyrosine kinase 2 beta [Source:HGNC Symbol;Acc:HGNC:9612]
ENSG00000099219	6528	-1.44917	-0.535229	4.92012	25.3001	4.90682e-07	5.74418e-06	ERMP1	protein_coding	endoplasmic reticulum metallopeptidase 1 [Source:HGNC Symbol;Acc:HGNC:23703]
ENSG00000114770	11441	-1.35192	-0.43501	5.68416	25.2946	4.92094e-07	5.75692e-06	ABCC5	protein_coding	ATP binding cassette subfamily C member 5 [Source:HGNC Symbol;Acc:HGNC:56]
ENSG00000103187	6762	1.33407	0.415839	7.76531	25.2927	4.92559e-07	5.75855e-06	COTL1	protein_coding	coactosin like F-actin binding protein 1 [Source:HGNC Symbol;Acc:HGNC:18304]
ENSG00000225511	3858	-2.7887	-1.47959	0.523755	25.2815	4.95428e-07	5.78827e-06	LINC00475	transcribed_unprocessed_pseudogene	long intergenic non-protein coding RNA 475 [Source:HGNC Symbol;Acc:HGNC:23569]
ENSG00000176678	3742	1.37321	0.457556	4.94582	25.271	4.98148e-07	5.81621e-06	FOXL1	protein_coding	forkhead box L1 [Source:HGNC Symbol;Acc:HGNC:3817]
ENSG00000162520	3487	1.56916	0.649991	3.10981	25.2644	4.99839e-07	5.83212e-06	SYNC	protein_coding	syncoilin, intermediate filament protein [Source:HGNC Symbol;Acc:HGNC:28897]
ENSG00000122741	8492	1.36853	0.452629	5.52152	25.26	5.00979e-07	5.84157e-06	DCAF10	protein_coding	DDB1 and CUL4 associated factor 10 [Source:HGNC Symbol;Acc:HGNC:23686]
ENSG00000162711	4757	2.11422	1.08013	1.37018	25.2386	5.06593e-07	5.90314e-06	NLRP3	protein_coding	NLR family pyrin domain containing 3 [Source:HGNC Symbol;Acc:HGNC:16400]
ENSG00000100299	2932	-1.47756	-0.563212	4.64637	25.2193	5.11669e-07	5.95837e-06	ARSA	protein_coding	arylsulfatase A [Source:HGNC Symbol;Acc:HGNC:713]
ENSG00000164188	3363	-4.185	-2.06523	-0.70941	25.2094	5.14308e-07	5.98517e-06	RANBP3L	protein_coding	RAN binding protein 3 like [Source:HGNC Symbol;Acc:HGNC:26353]
ENSG00000011198	7549	1.3656	0.449533	5.01204	25.1676	5.25583e-07	6.11236e-06	ABHD5	protein_coding	abhydrolase domain containing 5, lysophosphatidic acid acyltransferase [Source:HGNC Symbol;Acc:HGNC:21396]
ENSG00000167552	3421	-1.34251	-0.424932	7.44468	25.1593	5.27858e-07	6.13479e-06	TUBA1A	protein_coding	tubulin alpha 1a [Source:HGNC Symbol;Acc:HGNC:20766]
ENSG00000140479	13239	-5.72121	-2.51632	-1.06884	25.1302	5.35866e-07	6.22378e-06	PCSK6	protein_coding	proprotein convertase subtilisin/kexin type 6 [Source:HGNC Symbol;Acc:HGNC:8569]
ENSG00000142949	10712	1.48875	0.574102	8.32257	25.1208	5.38479e-07	6.25002e-06	PTPRF	protein_coding	protein tyrosine phosphatase receptor type F [Source:HGNC Symbol;Acc:HGNC:9670]
ENSG00000254122	4966	-1.5303	-0.613817	3.57976	25.1071	5.42335e-07	6.29066e-06	PCDHGB7	protein_coding	protocadherin gamma subfamily B, 7 [Source:HGNC Symbol;Acc:HGNC:8714]
ENSG00000258667	533	2.21501	1.14731	0.955279	25.0912	5.46813e-07	6.33846e-06	HIF1A-AS3	lncRNA	HIF1A antisense RNA 3 [Source:HGNC Symbol;Acc:HGNC:54284]
ENSG00000246695	3981	1.43614	0.522199	4.42783	25.0734	5.51896e-07	6.39318e-06	RASSF8-AS1	lncRNA	RASSF8 antisense RNA 1 [Source:HGNC Symbol;Acc:HGNC:48637]
ENSG00000090539	6620	-2.01115	-1.00802	0.985509	25.0628	5.54938e-07	6.42423e-06	CHRD	protein_coding	chordin [Source:HGNC Symbol;Acc:HGNC:1949]
ENSG00000205213	6340	1.41578	0.501602	5.20461	25.0355	5.62844e-07	6.5115e-06	LGR4	protein_coding	leucine rich repeat containing G protein-coupled receptor 4 [Source:HGNC Symbol;Acc:HGNC:13299]
ENSG00000023902	6565	1.34237	0.424782	5.70237	24.9717	5.8177e-07	6.72605e-06	PLEKHO1	protein_coding	pleckstrin homology domain containing O1 [Source:HGNC Symbol;Acc:HGNC:24310]
ENSG00000136802	5230	-1.35482	-0.438099	6.82879	24.9657	5.83591e-07	6.7427e-06	LRRC8A	protein_coding	leucine rich repeat containing 8 VRAC subunit A [Source:HGNC Symbol;Acc:HGNC:19027]
ENSG00000168961	5714	-1.80248	-0.849985	1.67666	24.9268	5.95495e-07	6.87575e-06	LGALS9	protein_coding	galectin 9 [Source:HGNC Symbol;Acc:HGNC:6570]
ENSG00000248927	1114	1.87323	0.905526	1.94675	24.8568	6.17506e-07	7.12525e-06		lncRNA	novel transcript
ENSG00000196576	7257	-1.44156	-0.527634	8.63507	24.7994	6.36163e-07	7.33576e-06	PLXNB2	protein_coding	plexin B2 [Source:HGNC Symbol;Acc:HGNC:9104]
ENSG00000135439	6728	-1.56052	-0.642024	2.74011	24.7726	6.45082e-07	7.43376e-06	AGAP2	protein_coding	ArfGAP with GTPase domain, ankyrin repeat and PH domain 2 [Source:HGNC Symbol;Acc:HGNC:16921]
ENSG00000141526	8995	1.37745	0.461998	8.61436	24.7525	6.51857e-07	7.50695e-06	SLC16A3	protein_coding	solute carrier family 16 member 3 [Source:HGNC Symbol;Acc:HGNC:10924]
ENSG00000271303	2698	1.5402	0.623117	2.96907	24.7342	6.58058e-07	7.57344e-06	SRXN1	protein_coding	sulfiredoxin 1 [Source:HGNC Symbol;Acc:HGNC:16132]
ENSG00000064687	8367	1.44805	0.534108	4.61209	24.7281	6.60138e-07	7.58768e-06	ABCA7	protein_coding	ATP binding cassette subfamily A member 7 [Source:HGNC Symbol;Acc:HGNC:37]
ENSG00000220517	1237	7.23932	2.85585	-1.42982	24.7281	6.60152e-07	7.58768e-06	ASS1P1	processed_pseudogene	argininosuccinate synthetase 1 pseudogene 1 [Source:HGNC Symbol;Acc:HGNC:759]
ENSG00000148219	8290	-1.70275	-0.767868	2.23851	24.7176	6.63766e-07	7.62427e-06	ASTN2	protein_coding	astrotactin 2 [Source:HGNC Symbol;Acc:HGNC:17021]
ENSG00000198792	7080	1.33211	0.413711	7.21025	24.7092	6.66637e-07	7.65229e-06	TMEM184B	protein_coding	transmembrane protein 184B [Source:HGNC Symbol;Acc:HGNC:1310]
ENSG00000073146	6872	-2.51445	-1.33024	1.27742	24.691	6.72978e-07	7.72006e-06	MOV10L1	protein_coding	Mov10 like RISC complex RNA helicase 1 [Source:HGNC Symbol;Acc:HGNC:7201]
ENSG00000030419	12240	1.55052	0.632756	2.89082	24.6824	6.75993e-07	7.74964e-06	IKZF2	protein_coding	IKAROS family zinc finger 2 [Source:HGNC Symbol;Acc:HGNC:13177]
ENSG00000099256	2329	-1.65785	-0.729314	3.14321	24.6702	6.80276e-07	7.79369e-06	PRTFDC1	protein_coding	phosphoribosyl transferase domain containing 1 [Source:HGNC Symbol;Acc:HGNC:23333]
ENSG00000071051	2990	1.34922	0.432123	5.3416	24.6638	6.82537e-07	7.81454e-06	NCK2	protein_coding	NCK adaptor protein 2 [Source:HGNC Symbol;Acc:HGNC:7665]
ENSG00000167549	4321	-1.81592	-0.860704	2.00395	24.6462	6.88791e-07	7.88105e-06	CORO6	protein_coding	coronin 6 [Source:HGNC Symbol;Acc:HGNC:21356]
ENSG00000161381	9277	-2.88989	-1.53102	-0.0464545	24.6173	6.99209e-07	7.99508e-06	PLXDC1	protein_coding	plexin domain containing 1 [Source:HGNC Symbol;Acc:HGNC:20945]
ENSG00000147485	5238	-2.7115	-1.43909	-0.11101	24.5961	7.06929e-07	8.07815e-06	PXDNL	protein_coding	peroxidasin like [Source:HGNC Symbol;Acc:HGNC:26359]
ENSG00000010030	2374	-2.76114	-1.46526	0.263773	24.4617	7.5802e-07	8.65532e-06	ETV7	protein_coding	ETS variant transcription factor 7 [Source:HGNC Symbol;Acc:HGNC:18160]
ENSG00000067715	6494	-1.97287	-0.980293	1.39894	24.4607	7.58416e-07	8.65532e-06	SYT1	protein_coding	synaptotagmin 1 [Source:HGNC Symbol;Acc:HGNC:11509]
ENSG00000132517	3934	-2.96595	-1.5685	0.0959752	24.4118	7.77912e-07	8.87211e-06	SLC52A1	protein_coding	solute carrier family 52 member 1 [Source:HGNC Symbol;Acc:HGNC:30225]
ENSG00000123933	7058	-1.33134	-0.412883	6.95575	24.3986	7.83273e-07	8.9275e-06	MXD4	protein_coding	MAX dimerization protein 4 [Source:HGNC Symbol;Acc:HGNC:13906]
ENSG00000133056	9414	-1.61525	-0.691759	2.40918	24.3957	7.84431e-07	8.93495e-06	PIK3C2B	protein_coding	phosphatidylinositol-4-phosphate 3-kinase catalytic subunit type 2 beta [Source:HGNC Symbol;Acc:HGNC:8972]
ENSG00000090006	8108	-1.40561	-0.491199	6.44223	24.3916	7.86104e-07	8.94825e-06	LTBP4	protein_coding	latent transforming growth factor beta binding protein 4 [Source:HGNC Symbol;Acc:HGNC:6717]
ENSG00000139567	5040	-1.44329	-0.529361	4.27309	24.3488	8.0375e-07	9.14324e-06	ACVRL1	protein_coding	activin A receptor like type 1 [Source:HGNC Symbol;Acc:HGNC:175]
ENSG00000160094	3331	-1.42494	-0.510897	4.22996	24.3444	8.05624e-07	9.15867e-06	ZNF362	protein_coding	zinc finger protein 362 [Source:HGNC Symbol;Acc:HGNC:18079]
ENSG00000244968	5098	-3.37904	-1.75661	-0.628158	24.3424	8.06454e-07	9.16223e-06	LIFR-AS1	lncRNA	LIFR antisense RNA 1 [Source:HGNC Symbol;Acc:HGNC:43600]
ENSG00000274021	2257	-2.66199	-1.4125	0.553354	24.3315	8.11039e-07	9.20842e-06		lncRNA	novel transcript, antisense to DUSP6
ENSG00000104450	5055	-1.46598	-0.551868	3.79494	24.28	8.32986e-07	9.45153e-06	SPAG1	protein_coding	sperm associated antigen 1 [Source:HGNC Symbol;Acc:HGNC:11212]
ENSG00000117143	3437	1.32396	0.404865	6.74916	24.2737	8.35709e-07	9.47636e-06	UAP1	protein_coding	UDP-N-acetylglucosamine pyrophosphorylase 1 [Source:HGNC Symbol;Acc:HGNC:12457]
ENSG00000117226	4297	-1.4382	-0.524268	4.35026	24.2683	8.38083e-07	9.4972e-06	GBP3	protein_coding	guanylate binding protein 3 [Source:HGNC Symbol;Acc:HGNC:4184]
ENSG00000156466	3701	-2.39669	-1.26104	0.748561	24.2528	8.44855e-07	9.56439e-06	GDF6	protein_coding	growth differentiation factor 6 [Source:HGNC Symbol;Acc:HGNC:4221]
ENSG00000270959	2852	-2.56008	-1.35619	0.444849	24.2522	8.45092e-07	9.56439e-06	LPP-AS2	lncRNA	LPP antisense RNA 2 [Source:HGNC Symbol;Acc:HGNC:27952]
ENSG00000163131	4228	1.81529	0.860204	1.71377	24.2394	8.50732e-07	9.62207e-06	CTSS	protein_coding	cathepsin S [Source:HGNC Symbol;Acc:HGNC:2545]
ENSG00000091409	6533	1.46092	0.546881	6.71552	24.1807	8.77061e-07	9.91353e-06	ITGA6	protein_coding	integrin subunit alpha 6 [Source:HGNC Symbol;Acc:HGNC:6142]
ENSG00000006747	11623	6.7313	2.75088	-1.22808	24.1503	8.91016e-07	1.00639e-05	SCIN	protein_coding	scinderin [Source:HGNC Symbol;Acc:HGNC:21695]
ENSG00000105516	6544	-2.09838	-1.06927	0.900355	24.1493	8.91504e-07	1.00639e-05	DBP	protein_coding	D-box binding PAR bZIP transcription factor [Source:HGNC Symbol;Acc:HGNC:2697]
ENSG00000013619	5958	1.44733	0.533396	3.58575	24.1421	8.94829e-07	1.0095e-05	MAMLD1	protein_coding	mastermind like domain containing 1 [Source:HGNC Symbol;Acc:HGNC:2568]
ENSG00000182324	4340	1.77867	0.830796	2.06778	24.0799	9.24185e-07	1.04196e-05	KCNJ14	protein_coding	potassium inwardly rectifying channel subfamily J member 14 [Source:HGNC Symbol;Acc:HGNC:6260]
ENSG00000138772	5123	1.55933	0.640926	3.12069	24.038	9.44525e-07	1.06421e-05	ANXA3	protein_coding	annexin A3 [Source:HGNC Symbol;Acc:HGNC:541]
ENSG00000092758	4829	-2.54692	-1.34876	0.0541248	24.0327	9.47144e-07	1.06649e-05	COL9A3	protein_coding	collagen type IX alpha 3 chain [Source:HGNC Symbol;Acc:HGNC:2219]
ENSG00000277156	1050	2.44549	1.29012	0.487101	24.0189	9.53963e-07	1.07348e-05	TOMM40P1	processed_pseudogene	TOMM40 pseudogene 1 [Source:HGNC Symbol;Acc:HGNC:54623]
ENSG00000117411	3772	1.36367	0.447499	6.41589	23.985	9.70888e-07	1.09183e-05	B4GALT2	protein_coding	beta-1,4-galactosyltransferase 2 [Source:HGNC Symbol;Acc:HGNC:925]
ENSG00000229425	8941	-4.31246	-2.10851	-0.91496	23.9435	9.9207e-07	1.11495e-05		lncRNA	novel transcript
ENSG00000131711	12630	1.50066	0.585596	8.09413	23.9393	9.94221e-07	1.11665e-05	MAP1B	protein_coding	microtubule associated protein 1B [Source:HGNC Symbol;Acc:HGNC:6836]
ENSG00000229644	2514	1.51169	0.596163	3.814	23.9225	1.0029e-06	1.12569e-05	NAMPTP1	processed_pseudogene	nicotinamide phosphoribosyltransferase pseudogene 1 [Source:HGNC Symbol;Acc:HGNC:17633]
ENSG00000165806	3528	-1.43902	-0.525083	5.12328	23.9131	1.00783e-06	1.1305e-05	CASP7	protein_coding	caspase 7 [Source:HGNC Symbol;Acc:HGNC:1508]
ENSG00000119943	3867	-1.63861	-0.712469	2.75454	23.911	1.00894e-06	1.13103e-05	PYROXD2	protein_coding	pyridine nucleotide-disulphide oxidoreductase domain 2 [Source:HGNC Symbol;Acc:HGNC:23517]
ENSG00000186832	2475	4.78126	2.25739	-1.27097	23.909	1.00999e-06	1.1315e-05	KRT16	protein_coding	keratin 16 [Source:HGNC Symbol;Acc:HGNC:6423]
ENSG00000156869	3958	-1.72881	-0.78978	2.54078	23.8911	1.01944e-06	1.14136e-05	FRRS1	protein_coding	ferric chelate reductase 1 [Source:HGNC Symbol;Acc:HGNC:27622]
ENSG00000135828	6125	-1.54659	-0.629091	2.88923	23.8733	1.0289e-06	1.15122e-05	RNASEL	protein_coding	ribonuclease L [Source:HGNC Symbol;Acc:HGNC:10050]
ENSG00000148735	5402	-7.54941	-2.91636	-1.7503	23.8375	1.04821e-06	1.17209e-05	PLEKHS1	protein_coding	pleckstrin homology domain containing S1 [Source:HGNC Symbol;Acc:HGNC:26285]
ENSG00000166394	8596	1.58396	0.663537	3.3419	23.8205	1.05753e-06	1.18176e-05	CYB5R2	protein_coding	cytochrome b5 reductase 2 [Source:HGNC Symbol;Acc:HGNC:24376]
ENSG00000198482	5008	1.6053	0.682844	3.27143	23.8151	1.06046e-06	1.18429e-05	ZNF808	protein_coding	zinc finger protein 808 [Source:HGNC Symbol;Acc:HGNC:33230]
ENSG00000123609	3480	-1.46378	-0.549701	3.52175	23.7605	1.09098e-06	1.21761e-05	NMI	protein_coding	N-myc and STAT interactor [Source:HGNC Symbol;Acc:HGNC:7854]
ENSG00000165434	8820	1.44532	0.531385	5.06156	23.7028	1.12417e-06	1.25386e-05	PGM2L1	protein_coding	phosphoglucomutase 2 like 1 [Source:HGNC Symbol;Acc:HGNC:20898]
ENSG00000188921	9152	-1.59238	-0.671189	3.09263	23.6937	1.12951e-06	1.25903e-05	HACD4	protein_coding	3-hydroxyacyl-CoA dehydratase 4 [Source:HGNC Symbol;Acc:HGNC:20920]
ENSG00000243335	7565	-1.48516	-0.570621	4.26947	23.6437	1.15927e-06	1.29138e-05	KCTD7	protein_coding	potassium channel tetramerization domain containing 7 [Source:HGNC Symbol;Acc:HGNC:21957]
ENSG00000154447	5624	1.41407	0.499849	5.41258	23.6249	1.17063e-06	1.30319e-05	SH3RF1	protein_coding	SH3 domain containing ring finger 1 [Source:HGNC Symbol;Acc:HGNC:17650]
ENSG00000172985	5803	1.45342	0.539449	5.80118	23.6237	1.17134e-06	1.30319e-05	SH3RF3	protein_coding	SH3 domain containing ring finger 3 [Source:HGNC Symbol;Acc:HGNC:24699]
ENSG00000155367	2874	2.02311	1.01657	1.25038	23.6225	1.17209e-06	1.3032e-05	PPM1J	protein_coding	protein phosphatase, Mg2+/Mn2+ dependent 1J [Source:HGNC Symbol;Acc:HGNC:20785]
ENSG00000254545	537	3.91419	1.96871	-0.864019	23.6038	1.18354e-06	1.31511e-05		lncRNA	novel transcript
ENSG00000110675	5856	3.86835	1.95172	-0.937281	23.5972	1.18761e-06	1.31881e-05	ELMOD1	protein_coding	ELMO domain containing 1 [Source:HGNC Symbol;Acc:HGNC:25334]
ENSG00000100612	3248	1.35626	0.439638	5.46201	23.5868	1.19404e-06	1.32428e-05	DHRS7	protein_coding	dehydrogenase/reductase 7 [Source:HGNC Symbol;Acc:HGNC:21524]
ENSG00000157617	8602	1.43093	0.516955	6.03493	23.5873	1.19372e-06	1.32428e-05	C2CD2	protein_coding	C2 calcium dependent domain containing 2 [Source:HGNC Symbol;Acc:HGNC:1266]
ENSG00000107341	4075	1.30538	0.384467	6.46441	23.5583	1.21183e-06	1.34318e-05	UBE2R2	protein_coding	ubiquitin conjugating enzyme E2 R2 [Source:HGNC Symbol;Acc:HGNC:19907]
ENSG00000019144	21722	-1.35585	-0.439201	7.14498	23.5406	1.22306e-06	1.35478e-05	PHLDB1	protein_coding	pleckstrin homology like domain family B member 1 [Source:HGNC Symbol;Acc:HGNC:23697]
ENSG00000029534	10797	-2.17011	-1.11777	0.809488	23.5345	1.22697e-06	1.35741e-05	ANK1	protein_coding	ankyrin 1 [Source:HGNC Symbol;Acc:HGNC:492]
ENSG00000272419	6056	-2.70045	-1.4332	-0.158012	23.5356	1.22622e-06	1.35741e-05	LINC01145	transcribed_unprocessed_pseudogene	long intergenic non-protein coding RNA 1145 [Source:HGNC Symbol;Acc:HGNC:49462]
ENSG00000150556	3771	-1.91412	-0.936684	1.34291	23.526	1.23234e-06	1.3625e-05	LYPD6B	protein_coding	LY6/PLAUR domain containing 6B [Source:HGNC Symbol;Acc:HGNC:27018]
ENSG00000087301	4739	-1.50943	-0.594001	3.41689	23.4876	1.25721e-06	1.38912e-05	TXNDC16	protein_coding	thioredoxin domain containing 16 [Source:HGNC Symbol;Acc:HGNC:19965]
ENSG00000145284	4292	1.35349	0.436687	4.81098	23.4721	1.26741e-06	1.39942e-05	SCD5	protein_coding	stearoyl-CoA desaturase 5 [Source:HGNC Symbol;Acc:HGNC:21088]
ENSG00000213417	764	10.4717	3.38842	-2.0849	23.471	1.26811e-06	1.39942e-05	KRTAP2-4	protein_coding	keratin associated protein 2-4 [Source:HGNC Symbol;Acc:HGNC:18891]
ENSG00000157514	4766	1.49483	0.579984	6.08229	23.4668	1.27088e-06	1.40161e-05	TSC22D3	protein_coding	TSC22 domain family member 3 [Source:HGNC Symbol;Acc:HGNC:3051]
ENSG00000273760	826	-2.0517	-1.03682	1.35026	23.4465	1.28433e-06	1.41556e-05		lncRNA	novel transcript
ENSG00000181856	4046	6.06183	2.59975	-0.921981	23.4103	1.30879e-06	1.44162e-05	SLC2A4	protein_coding	solute carrier family 2 member 4 [Source:HGNC Symbol;Acc:HGNC:11009]
ENSG00000163995	6049	2.68302	1.42386	0.40392	23.4077	1.31055e-06	1.44267e-05	ABLIM2	protein_coding	actin binding LIM protein family member 2 [Source:HGNC Symbol;Acc:HGNC:19195]
ENSG00000019995	5993	1.45277	0.538802	4.47958	23.4023	1.31422e-06	1.4458e-05	ZRANB1	protein_coding	zinc finger RANBP2-type containing 1 [Source:HGNC Symbol;Acc:HGNC:18224]
ENSG00000136158	3038	1.48628	0.571703	5.06433	23.2496	1.42277e-06	1.56425e-05	SPRY2	protein_coding	sprouty RTK signaling antagonist 2 [Source:HGNC Symbol;Acc:HGNC:11270]
ENSG00000109171	6524	1.37499	0.459424	6.13293	23.2366	1.43242e-06	1.57389e-05	SLAIN2	protein_coding	SLAIN motif family member 2 [Source:HGNC Symbol;Acc:HGNC:29282]
ENSG00000135643	4874	-1.94068	-0.956563	1.44458	23.2283	1.43864e-06	1.57974e-05	KCNMB4	protein_coding	potassium calcium-activated channel subfamily M regulatory beta subunit 4 [Source:HGNC Symbol;Acc:HGNC:6289]
ENSG00000203706	1004	-2.80101	-1.48595	0.424002	23.1436	1.50344e-06	1.64987e-05	SERTAD4-AS1	lncRNA	SERTAD4 antisense RNA 1 [Source:HGNC Symbol;Acc:HGNC:32019]
ENSG00000230918	640	-6.8001	-2.76556	-1.40857	23.1381	1.50771e-06	1.65353e-05	DPP4-DT	lncRNA	DPP4 divergent transcript [Source:HGNC Symbol;Acc:HGNC:40191]
ENSG00000067113	2016	-1.40635	-0.491959	4.03369	23.1248	1.51819e-06	1.664e-05	PLPP1	protein_coding	phospholipid phosphatase 1 [Source:HGNC Symbol;Acc:HGNC:9228]
ENSG00000096696	10093	1.5072	0.591871	6.1769	23.0899	1.546e-06	1.69343e-05	DSP	protein_coding	desmoplakin [Source:HGNC Symbol;Acc:HGNC:3052]
ENSG00000150782	2628	-1.66605	-0.736433	1.99715	23.0706	1.56158e-06	1.70944e-05	IL18	protein_coding	interleukin 18 [Source:HGNC Symbol;Acc:HGNC:5986]
ENSG00000256235	2332	-1.46943	-0.555255	5.71351	23.0503	1.5782e-06	1.72657e-05	SMIM3	protein_coding	small integral membrane protein 3 [Source:HGNC Symbol;Acc:HGNC:30248]
ENSG00000123977	2933	2.16166	1.11214	0.430643	23.0341	1.5915e-06	1.74004e-05	DAW1	protein_coding	dynein assembly factor with WD repeats 1 [Source:HGNC Symbol;Acc:HGNC:26383]
ENSG00000148948	5356	-2.9453	-1.55841	-0.308338	23.0034	1.61717e-06	1.76702e-05	LRRC4C	protein_coding	leucine rich repeat containing 4C [Source:HGNC Symbol;Acc:HGNC:29317]
ENSG00000031003	6808	-1.44059	-0.526658	4.50299	22.9929	1.62598e-06	1.77554e-05	FAM13B	protein_coding	family with sequence similarity 13 member B [Source:HGNC Symbol;Acc:HGNC:1335]
ENSG00000276256	2195	-1.71329	-0.77677	2.6904	22.9333	1.6772e-06	1.83035e-05		protein_coding	uncharacterized LOC389831 [Source:NCBI gene (formerly Entrezgene);Acc:389831]
ENSG00000146477	3348	-2.71829	-1.4427	0.0467377	22.93	1.68011e-06	1.83239e-05	SLC22A3	protein_coding	solute carrier family 22 member 3 [Source:HGNC Symbol;Acc:HGNC:10967]
ENSG00000118707	3784	-1.5331	-0.616452	3.72755	22.9286	1.68129e-06	1.83255e-05	TGIF2	protein_coding	TGFB induced factor homeobox 2 [Source:HGNC Symbol;Acc:HGNC:15764]
ENSG00000189050	3399	-1.50797	-0.592605	3.70275	22.8961	1.70997e-06	1.86267e-05	RNFT1	protein_coding	ring finger protein, transmembrane 1 [Source:HGNC Symbol;Acc:HGNC:30206]
ENSG00000159363	5253	-1.40135	-0.486822	6.56773	22.8785	1.72571e-06	1.87866e-05	ATP13A2	protein_coding	ATPase cation transporting 13A2 [Source:HGNC Symbol;Acc:HGNC:30213]
ENSG00000106526	6460	-2.56059	-1.35648	0.660363	22.8638	1.739e-06	1.89197e-05	ACTR3C	protein_coding	actin related protein 3C [Source:HGNC Symbol;Acc:HGNC:37282]
ENSG00000100284	5871	1.34397	0.426503	5.22694	22.861	1.74148e-06	1.8935e-05	TOM1	protein_coding	target of myb1 membrane trafficking protein [Source:HGNC Symbol;Acc:HGNC:11982]
ENSG00000171867	2851	-1.37215	-0.456436	8.67709	22.8455	1.7556e-06	1.90768e-05	PRNP	protein_coding	prion protein [Source:HGNC Symbol;Acc:HGNC:9449]
ENSG00000244041	2811	-5.83188	-2.54396	-0.917153	22.8387	1.76179e-06	1.91324e-05	LINC01011	lncRNA	long intergenic non-protein coding RNA 1011 [Source:HGNC Symbol;Acc:HGNC:33812]
ENSG00000183814	4442	-1.42799	-0.513985	4.03568	22.82	1.77907e-06	1.93081e-05	LIN9	protein_coding	lin-9 DREAM MuvB core complex component [Source:HGNC Symbol;Acc:HGNC:30830]
ENSG00000181788	2617	1.33344	0.415155	5.31835	22.8184	1.78051e-06	1.9312e-05	SIAH2	protein_coding	siah E3 ubiquitin protein ligase 2 [Source:HGNC Symbol;Acc:HGNC:10858]
ENSG00000114850	4627	1.33036	0.411815	8.66394	22.7893	1.80772e-06	1.9595e-05	SSR3	protein_coding	signal sequence receptor subunit 3 [Source:HGNC Symbol;Acc:HGNC:11325]
ENSG00000186198	940	-7.0166	-2.81077	-1.3251	22.7791	1.81732e-06	1.96871e-05	SLC51B	protein_coding	solute carrier family 51 subunit beta [Source:HGNC Symbol;Acc:HGNC:29956]
ENSG00000186354	5050	3.10519	1.63468	0.605928	22.745	1.84983e-06	2.0027e-05	NA	NA	NA
ENSG00000113356	4019	1.39837	0.483744	4.51766	22.7133	1.88063e-06	2.0348e-05	POLR3G	protein_coding	RNA polymerase III subunit G [Source:HGNC Symbol;Acc:HGNC:30075]
ENSG00000120327	4828	-1.83075	-0.872433	1.98537	22.7038	1.8899e-06	2.04319e-05	PCDHB14	protein_coding	protocadherin beta 14 [Source:HGNC Symbol;Acc:HGNC:8685]
ENSG00000173442	6741	1.36931	0.453444	7.12597	22.703	1.89068e-06	2.04319e-05	EHBP1L1	protein_coding	EH domain binding protein 1 like 1 [Source:HGNC Symbol;Acc:HGNC:30682]
ENSG00000215845	1210	-2.04062	-1.02901	1.44942	22.6662	1.92727e-06	2.08145e-05	TSTD1	protein_coding	thiosulfate sulfurtransferase like domain containing 1 [Source:HGNC Symbol;Acc:HGNC:35410]
ENSG00000132840	3182	-1.59949	-0.677616	3.47971	22.647	1.9466e-06	2.10104e-05	BHMT2	protein_coding	betaine--homocysteine S-methyltransferase 2 [Source:HGNC Symbol;Acc:HGNC:1048]
ENSG00000186522	4131	1.29441	0.3723	6.73773	22.6331	1.9608e-06	2.11508e-05	SEPTIN10	protein_coding	septin 10 [Source:HGNC Symbol;Acc:HGNC:14349]
ENSG00000130956	4056	1.31774	0.398066	5.22868	22.6292	1.96476e-06	2.11807e-05	HABP4	protein_coding	hyaluronan binding protein 4 [Source:HGNC Symbol;Acc:HGNC:17062]
ENSG00000086289	2864	-2.12894	-1.09014	1.35831	22.6087	1.98579e-06	2.13944e-05	EPDR1	protein_coding	ependymin related 1 [Source:HGNC Symbol;Acc:HGNC:17572]
ENSG00000130517	7520	-1.4472	-0.533266	5.45317	22.6017	1.99311e-06	2.14602e-05	PGPEP1	protein_coding	pyroglutamyl-peptidase I [Source:HGNC Symbol;Acc:HGNC:13568]
ENSG00000152465	4700	1.36769	0.451744	4.83191	22.5886	2.00672e-06	2.15936e-05	NMT2	protein_coding	N-myristoyltransferase 2 [Source:HGNC Symbol;Acc:HGNC:7858]
ENSG00000139668	16197	1.49459	0.579749	4.44434	22.5842	2.01128e-06	2.16295e-05	WDFY2	protein_coding	WD repeat and FYVE domain containing 2 [Source:HGNC Symbol;Acc:HGNC:20482]
ENSG00000184408	5555	-1.68805	-0.755357	2.68003	22.5408	2.0573e-06	2.2111e-05	KCND2	protein_coding	potassium voltage-gated channel subfamily D member 2 [Source:HGNC Symbol;Acc:HGNC:6238]
ENSG00000230415	513	-2.29393	-1.19782	0.379332	22.4823	2.12086e-06	2.27803e-05	LINC01786	lncRNA	long intergenic non-protein coding RNA 1786 [Source:HGNC Symbol;Acc:HGNC:52575]
ENSG00000237181	731	5.96404	2.57629	-1.6188	22.4553	2.15089e-06	2.30888e-05	PRKAR1B-AS1	lncRNA	PRKAR1B antisense RNA 1 [Source:HGNC Symbol;Acc:HGNC:40470]
ENSG00000163521	3411	-1.73171	-0.792199	2.69984	22.4278	2.18195e-06	2.3408e-05	GLB1L	protein_coding	galactosidase beta 1 like [Source:HGNC Symbol;Acc:HGNC:28129]
ENSG00000140526	10345	1.43129	0.517315	7.65546	22.3985	2.21544e-06	2.37529e-05	ABHD2	protein_coding	abhydrolase domain containing 2, acylglycerol lipase [Source:HGNC Symbol;Acc:HGNC:18717]
ENSG00000068366	6415	1.45644	0.54245	8.27889	22.3764	2.24109e-06	2.40134e-05	ACSL4	protein_coding	acyl-CoA synthetase long chain family member 4 [Source:HGNC Symbol;Acc:HGNC:3571]
ENSG00000171016	8615	1.36364	0.447463	4.60749	22.3343	2.2908e-06	2.45312e-05	PYGO1	protein_coding	pygopus family PHD finger 1 [Source:HGNC Symbol;Acc:HGNC:30256]
ENSG00000168234	7188	1.56262	0.64397	4.21539	22.2707	2.36788e-06	2.53413e-05	TTC39C	protein_coding	tetratricopeptide repeat domain 39C [Source:HGNC Symbol;Acc:HGNC:26595]
ENSG00000139209	4145	-1.82957	-0.871507	1.44851	22.2515	2.39171e-06	2.55809e-05	SLC38A4	protein_coding	solute carrier family 38 member 4 [Source:HGNC Symbol;Acc:HGNC:14679]
ENSG00000144306	4144	-1.44296	-0.529031	3.42769	22.245	2.39979e-06	2.56518e-05	SCRN3	protein_coding	secernin 3 [Source:HGNC Symbol;Acc:HGNC:30382]
ENSG00000197565	9282	1.3717	0.455964	6.09134	22.2159	2.43643e-06	2.60278e-05	COL4A6	protein_coding	collagen type IV alpha 6 chain [Source:HGNC Symbol;Acc:HGNC:2208]
ENSG00000039523	6729	1.2902	0.367595	6.65555	22.2057	2.44944e-06	2.6151e-05	RIPOR1	protein_coding	RHO family interacting cell polarization regulator 1 [Source:HGNC Symbol;Acc:HGNC:25836]
ENSG00000013293	10459	-6.09478	-2.60757	-1.45991	22.1862	2.47452e-06	2.64029e-05	SLC7A14	protein_coding	solute carrier family 7 member 14 [Source:HGNC Symbol;Acc:HGNC:29326]
ENSG00000124508	6398	-1.39601	-0.481312	4.4633	22.157	2.51242e-06	2.67911e-05	BTN2A2	protein_coding	butyrophilin subfamily 2 member A2 [Source:HGNC Symbol;Acc:HGNC:1137]
ENSG00000247809	6063	-1.7752	-0.827979	2.22959	22.098	2.59078e-06	2.761e-05	NR2F2-AS1	lncRNA	NR2F2 antisense RNA 1 [Source:HGNC Symbol;Acc:HGNC:44222]
ENSG00000177599	3032	-2.77214	-1.471	0.239075	22.0806	2.61436e-06	2.78445e-05	ZNF491	protein_coding	zinc finger protein 491 [Source:HGNC Symbol;Acc:HGNC:23706]
ENSG00000175084	2464	1.84983	0.887395	1.75295	22.0694	2.62964e-06	2.79905e-05	DES	protein_coding	desmin [Source:HGNC Symbol;Acc:HGNC:2770]
ENSG00000135932	5360	1.30105	0.379672	6.65956	22.0292	2.68541e-06	2.85532e-05	CAB39	protein_coding	calcium binding protein 39 [Source:HGNC Symbol;Acc:HGNC:20292]
ENSG00000166949	9113	1.32806	0.409325	6.89981	22.0289	2.68573e-06	2.85532e-05	SMAD3	protein_coding	SMAD family member 3 [Source:HGNC Symbol;Acc:HGNC:6769]
ENSG00000136573	5077	3.19141	1.67419	-0.408509	22.0091	2.71367e-06	2.8833e-05	BLK	protein_coding	BLK proto-oncogene, Src family tyrosine kinase [Source:HGNC Symbol;Acc:HGNC:1057]
ENSG00000106665	7315	1.46366	0.54958	7.33776	22.0018	2.72402e-06	2.89256e-05	CLIP2	protein_coding	CAP-Gly domain containing linker protein 2 [Source:HGNC Symbol;Acc:HGNC:2586]
ENSG00000047648	7885	-1.54037	-0.623279	2.90728	21.9873	2.74458e-06	2.91264e-05	ARHGAP6	protein_coding	Rho GTPase activating protein 6 [Source:HGNC Symbol;Acc:HGNC:676]
ENSG00000224051	2556	1.30065	0.379231	5.74276	21.9752	2.76199e-06	2.92937e-05	CPTP	protein_coding	ceramide-1-phosphate transfer protein [Source:HGNC Symbol;Acc:HGNC:28116]
ENSG00000139174	8247	-1.55951	-0.641089	3.1506	21.9678	2.77262e-06	2.93888e-05	PRICKLE1	protein_coding	prickle planar cell polarity protein 1 [Source:HGNC Symbol;Acc:HGNC:17019]
ENSG00000186834	3600	-1.33412	-0.415887	6.16565	21.9564	2.78921e-06	2.95469e-05	HEXIM1	protein_coding	HEXIM P-TEFb complex subunit 1 [Source:HGNC Symbol;Acc:HGNC:24953]
ENSG00000196998	5452	-1.38632	-0.471261	5.2606	21.9484	2.80078e-06	2.96518e-05	WDR45	protein_coding	WD repeat domain 45 [Source:HGNC Symbol;Acc:HGNC:28912]
ENSG00000130055	2638	2.97382	1.57232	-0.314144	21.9392	2.81422e-06	2.97763e-05	GDPD2	protein_coding	glycerophosphodiester phosphodiesterase domain containing 2 [Source:HGNC Symbol;Acc:HGNC:25974]
ENSG00000132793	4568	-1.39022	-0.475309	3.97828	21.9334	2.82279e-06	2.98491e-05	LPIN3	protein_coding	lipin 3 [Source:HGNC Symbol;Acc:HGNC:14451]
ENSG00000141582	2880	1.34066	0.422942	4.92884	21.9218	2.83986e-06	3.00117e-05	CBX4	protein_coding	chromobox 4 [Source:HGNC Symbol;Acc:HGNC:1554]
ENSG00000168769	16474	-1.51463	-0.598967	4.22458	21.9198	2.84291e-06	3.0026e-05	TET2	protein_coding	tet methylcytosine dioxygenase 2 [Source:HGNC Symbol;Acc:HGNC:25941]
ENSG00000121075	3996	4.32207	2.11172	-1.31625	21.9052	2.86458e-06	3.02369e-05	TBX4	protein_coding	T-box transcription factor 4 [Source:HGNC Symbol;Acc:HGNC:11603]
ENSG00000013583	3442	1.30522	0.384288	5.45948	21.8856	2.89391e-06	3.05282e-05	HEBP1	protein_coding	heme binding protein 1 [Source:HGNC Symbol;Acc:HGNC:17176]
ENSG00000198753	7007	1.44919	0.535242	3.91525	21.8711	2.91585e-06	3.07414e-05	PLXNB3	protein_coding	plexin B3 [Source:HGNC Symbol;Acc:HGNC:9105]
ENSG00000188177	11803	1.45423	0.540258	3.42491	21.8582	2.9356e-06	3.09312e-05	ZC3H6	protein_coding	zinc finger CCCH-type containing 6 [Source:HGNC Symbol;Acc:HGNC:24762]
ENSG00000148834	1691	1.36266	0.446421	6.71464	21.8436	2.95809e-06	3.11496e-05	GSTO1	protein_coding	glutathione S-transferase omega 1 [Source:HGNC Symbol;Acc:HGNC:13312]
ENSG00000050165	5059	1.30653	0.385744	7.81944	21.8414	2.96146e-06	3.11666e-05	DKK3	protein_coding	dickkopf WNT signaling pathway inhibitor 3 [Source:HGNC Symbol;Acc:HGNC:2893]
ENSG00000111653	2736	-1.5075	-0.592163	4.38425	21.8345	2.97215e-06	3.12605e-05	ING4	protein_coding	inhibitor of growth family member 4 [Source:HGNC Symbol;Acc:HGNC:19423]
ENSG00000237424	2509	1.63201	0.706646	2.16311	21.8322	2.97571e-06	3.12794e-05	FOXD2-AS1	lncRNA	FOXD2 adjacent opposite strand RNA 1 [Source:HGNC Symbol;Acc:HGNC:44256]
ENSG00000210196	68	1.67705	0.745924	5.61427	21.8278	2.98242e-06	3.13314e-05	MT-TP	Mt_tRNA	mitochondrially encoded tRNA-Pro (CCN) [Source:HGNC Symbol;Acc:HGNC:7494]
ENSG00000104267	2123	8.64204	3.11137	-2.02626	21.8259	2.98548e-06	3.13449e-05	CA2	protein_coding	carbonic anhydrase 2 [Source:HGNC Symbol;Acc:HGNC:1373]
ENSG00000087842	2512	-1.48821	-0.573577	3.14959	21.8123	3.00661e-06	3.1548e-05	PIR	protein_coding	pirin [Source:HGNC Symbol;Acc:HGNC:30048]
ENSG00000175274	7345	-1.29711	-0.375305	6.01835	21.7912	3.0399e-06	3.18785e-05	TP53I11	protein_coding	tumor protein p53 inducible protein 11 [Source:HGNC Symbol;Acc:HGNC:16842]
ENSG00000158887	2154	-2.00149	-1.00107	0.965369	21.7849	3.04997e-06	3.19652e-05	MPZ	protein_coding	myelin protein zero [Source:HGNC Symbol;Acc:HGNC:7225]
ENSG00000203805	1785	-1.58354	-0.663158	2.67779	21.7743	3.06688e-06	3.21234e-05	PLPP4	protein_coding	phospholipid phosphatase 4 [Source:HGNC Symbol;Acc:HGNC:23531]
ENSG00000212724	875	4.23828	2.08348	-0.761481	21.7461	3.11219e-06	3.25786e-05	KRTAP2-3	protein_coding	keratin associated protein 2-3 [Source:HGNC Symbol;Acc:HGNC:18906]
ENSG00000100263	3014	-1.45304	-0.539074	3.74536	21.7395	3.12296e-06	3.26721e-05	RHBDD3	protein_coding	rhomboid domain containing 3 [Source:HGNC Symbol;Acc:HGNC:1308]
ENSG00000111335	6264	-1.50114	-0.586055	3.31549	21.6964	3.19384e-06	3.33939e-05	OAS2	protein_coding	2'-5'-oligoadenylate synthetase 2 [Source:HGNC Symbol;Acc:HGNC:8087]
ENSG00000172824	4340	-2.82178	-1.4966	-0.240625	21.6906	3.2035e-06	3.34752e-05	CES4A	protein_coding	carboxylesterase 4A [Source:HGNC Symbol;Acc:HGNC:26741]
ENSG00000078237	4017	-1.39372	-0.478942	4.95344	21.6875	3.20879e-06	3.35106e-05	TIGAR	protein_coding	TP53 induced glycolysis regulatory phosphatase [Source:HGNC Symbol;Acc:HGNC:1185]
ENSG00000196611	1970	-1.55449	-0.63644	3.9378	21.6759	3.22822e-06	3.36937e-05	MMP1	protein_coding	matrix metallopeptidase 1 [Source:HGNC Symbol;Acc:HGNC:7155]
ENSG00000255112	3054	1.4521	0.538138	5.53903	21.6546	3.26423e-06	3.40494e-05	CHMP1B	protein_coding	charged multivesicular body protein 1B [Source:HGNC Symbol;Acc:HGNC:24287]
ENSG00000141756	4273	-1.35424	-0.437488	8.60266	21.6228	3.3189e-06	3.4579e-05	FKBP10	protein_coding	FKBP prolyl isomerase 10 [Source:HGNC Symbol;Acc:HGNC:18169]
ENSG00000188452	4765	-1.51648	-0.600723	2.99819	21.623	3.3184e-06	3.4579e-05	CERKL	protein_coding	ceramide kinase like [Source:HGNC Symbol;Acc:HGNC:21699]
ENSG00000101004	6008	-1.38568	-0.470592	4.87523	21.5926	3.37155e-06	3.5107e-05	NINL	protein_coding	ninein like [Source:HGNC Symbol;Acc:HGNC:29163]
ENSG00000034152	3783	1.312	0.39177	6.51328	21.578	3.39724e-06	3.53537e-05	MAP2K3	protein_coding	mitogen-activated protein kinase kinase 3 [Source:HGNC Symbol;Acc:HGNC:6843]
ENSG00000101439	3695	-1.47032	-0.556134	8.34319	21.568	3.41501e-06	3.55177e-05	CST3	protein_coding	cystatin C [Source:HGNC Symbol;Acc:HGNC:2475]
ENSG00000142327	7867	1.43167	0.517697	5.73173	21.5545	3.43911e-06	3.57473e-05	RNPEPL1	protein_coding	arginyl aminopeptidase like 1 [Source:HGNC Symbol;Acc:HGNC:10079]
ENSG00000154328	3367	1.34279	0.425234	4.64761	21.5419	3.4618e-06	3.59621e-05	NEIL2	protein_coding	nei like DNA glycosylase 2 [Source:HGNC Symbol;Acc:HGNC:18956]
ENSG00000177943	5469	-1.48554	-0.570985	3.85233	21.5364	3.47184e-06	3.60453e-05	MAMDC4	protein_coding	MAM domain containing 4 [Source:HGNC Symbol;Acc:HGNC:24083]
ENSG00000134905	10460	1.30803	0.387395	5.7339	21.5251	3.49225e-06	3.62316e-05	CARS2	protein_coding	cysteinyl-tRNA synthetase 2, mitochondrial [Source:HGNC Symbol;Acc:HGNC:25695]
ENSG00000170439	1506	-4.57315	-2.19319	-1.1497	21.5242	3.49388e-06	3.62316e-05	METTL7B	protein_coding	methyltransferase like 7B [Source:HGNC Symbol;Acc:HGNC:28276]
ENSG00000106992	2667	-1.60922	-0.686365	2.69483	21.5082	3.52319e-06	3.65141e-05	AK1	protein_coding	adenylate kinase 1 [Source:HGNC Symbol;Acc:HGNC:361]
ENSG00000281162	3841	4.06266	2.02243	-1.05051	21.5033	3.53216e-06	3.65857e-05	LINC01127	lncRNA	long intergenic non-protein coding RNA 1127 [Source:HGNC Symbol;Acc:HGNC:49292]
ENSG00000276644	5389	-3.14341	-1.65233	-0.583144	21.4928	3.55154e-06	3.6765e-05	DACH1	protein_coding	dachshund family transcription factor 1 [Source:HGNC Symbol;Acc:HGNC:2663]
ENSG00000165617	4490	1.36491	0.448803	4.61128	21.491	3.55487e-06	3.6778e-05	DACT1	protein_coding	dishevelled binding antagonist of beta catenin 1 [Source:HGNC Symbol;Acc:HGNC:17748]
ENSG00000168528	3549	1.31629	0.396473	5.34501	21.4891	3.5584e-06	3.6793e-05	SERINC2	protein_coding	serine incorporator 2 [Source:HGNC Symbol;Acc:HGNC:23231]
ENSG00000121749	8227	1.32562	0.406672	5.71392	21.4818	3.57205e-06	3.69126e-05	TBC1D15	protein_coding	TBC1 domain family member 15 [Source:HGNC Symbol;Acc:HGNC:25694]
ENSG00000013563	4130	1.37498	0.459413	4.32727	21.4582	3.61631e-06	3.73481e-05	DNASE1L1	protein_coding	deoxyribonuclease 1 like 1 [Source:HGNC Symbol;Acc:HGNC:2957]
ENSG00000104951	2563	2.23599	1.16091	0.440101	21.4392	3.65232e-06	3.7698e-05	IL4I1	protein_coding	interleukin 4 induced 1 [Source:HGNC Symbol;Acc:HGNC:19094]
ENSG00000205325	2998	3.29532	1.72042	-0.909161	21.4271	3.67541e-06	3.79143e-05		lncRNA	novel transcript
ENSG00000171105	10451	1.55774	0.639459	4.07905	21.4238	3.68179e-06	3.7958e-05	INSR	protein_coding	insulin receptor [Source:HGNC Symbol;Acc:HGNC:6091]
ENSG00000126709	865	-1.40302	-0.488535	5.2091	21.4108	3.7068e-06	3.81937e-05	IFI6	protein_coding	interferon alpha inducible protein 6 [Source:HGNC Symbol;Acc:HGNC:4054]
ENSG00000162891	1567	2.97511	1.57294	-0.585015	21.4027	3.72239e-06	3.8332e-05	IL20	protein_coding	interleukin 20 [Source:HGNC Symbol;Acc:HGNC:6002]
ENSG00000029153	6983	1.36604	0.45	6.00883	21.3458	3.83461e-06	3.94647e-05	ARNTL2	protein_coding	aryl hydrocarbon receptor nuclear translocator like 2 [Source:HGNC Symbol;Acc:HGNC:18984]
ENSG00000188549	7510	1.30459	0.383601	6.2015	21.3239	3.87857e-06	3.98939e-05	CCDC9B	protein_coding	coiled-coil domain containing 9B [Source:HGNC Symbol;Acc:HGNC:33488]
ENSG00000233695	7169	-2.04355	-1.03108	1.19115	21.3172	3.8923e-06	4.00119e-05	GAS6-AS1	lncRNA	GAS6 antisense RNA 1 [Source:HGNC Symbol;Acc:HGNC:39826]
ENSG00000105499	6613	2.07862	1.05562	1.27927	21.2927	3.9424e-06	4.05034e-05	PLA2G4C	protein_coding	phospholipase A2 group IVC [Source:HGNC Symbol;Acc:HGNC:9037]
ENSG00000143409	3792	-1.52467	-0.608497	3.05892	21.2852	3.95767e-06	4.06366e-05	MINDY1	protein_coding	MINDY lysine 48 deubiquitinase 1 [Source:HGNC Symbol;Acc:HGNC:25648]
ENSG00000068383	3706	1.41961	0.505495	4.92913	21.2813	3.96576e-06	4.06961e-05	INPP5A	protein_coding	inositol polyphosphate-5-phosphatase A [Source:HGNC Symbol;Acc:HGNC:6076]
ENSG00000127947	5547	1.30772	0.387049	6.97813	21.2798	3.96889e-06	4.07047e-05	PTPN12	protein_coding	protein tyrosine phosphatase non-receptor type 12 [Source:HGNC Symbol;Acc:HGNC:9645]
ENSG00000139514	7692	1.3791	0.463727	7.25549	21.2489	4.0335e-06	4.13434e-05	SLC7A1	protein_coding	solute carrier family 7 member 1 [Source:HGNC Symbol;Acc:HGNC:11057]
ENSG00000232725	1087	-4.87726	-2.28607	-1.07447	21.2395	4.0532e-06	4.15213e-05		lncRNA	novel transcript
ENSG00000244486	3341	1.3092	0.388688	5.83031	21.2097	4.11668e-06	4.21472e-05	SCARF2	protein_coding	scavenger receptor class F member 2 [Source:HGNC Symbol;Acc:HGNC:19869]
ENSG00000110042	6072	1.62318	0.698822	2.37637	21.1972	4.14377e-06	4.24e-05	DTX4	protein_coding	deltex E3 ubiquitin ligase 4 [Source:HGNC Symbol;Acc:HGNC:29151]
ENSG00000216775	3821	-1.56767	-0.648619	3.18497	21.1509	4.24492e-06	4.34099e-05		transcribed_unprocessed_pseudogene	heterogeneous nuclear ribonucleoprotein A/B (HNRNPAB) pseudogene
ENSG00000154102	2181	1.598	0.676264	2.34516	21.1457	4.25653e-06	4.35036e-05	C16orf74	protein_coding	chromosome 16 open reading frame 74 [Source:HGNC Symbol;Acc:HGNC:23362]
ENSG00000065320	6383	-1.3863	-0.471238	4.95893	21.1369	4.2761e-06	4.36784e-05	NTN1	protein_coding	netrin 1 [Source:HGNC Symbol;Acc:HGNC:8029]
ENSG00000214282	1442	2.75228	1.46063	-0.0054358	21.0968	4.36646e-06	4.45756e-05	KRT8P14	processed_pseudogene	keratin 8 pseudogene 14 [Source:HGNC Symbol;Acc:HGNC:33366]
ENSG00000164323	6886	1.32255	0.40332	5.59853	21.095	4.37077e-06	4.45939e-05	CFAP97	protein_coding	cilia and flagella associated protein 97 [Source:HGNC Symbol;Acc:HGNC:29276]
ENSG00000196365	5085	1.31349	0.393409	6.97841	21.0866	4.38999e-06	4.47642e-05	LONP1	protein_coding	lon peptidase 1, mitochondrial [Source:HGNC Symbol;Acc:HGNC:9479]
ENSG00000118507	4394	-1.78201	-0.833509	2.18454	21.0663	4.43673e-06	4.52148e-05	AKAP7	protein_coding	A-kinase anchoring protein 7 [Source:HGNC Symbol;Acc:HGNC:377]
ENSG00000168916	6922	-1.60758	-0.684893	2.75872	21.0484	4.47826e-06	4.56118e-05	ZNF608	protein_coding	zinc finger protein 608 [Source:HGNC Symbol;Acc:HGNC:29238]
ENSG00000104324	3457	-1.38345	-0.468269	4.28326	21.0366	4.50593e-06	4.58672e-05	CPQ	protein_coding	carboxypeptidase Q [Source:HGNC Symbol;Acc:HGNC:16910]
ENSG00000198400	4356	-4.48171	-2.16405	-0.712667	21.0335	4.51328e-06	4.59157e-05	NTRK1	protein_coding	neurotrophic receptor tyrosine kinase 1 [Source:HGNC Symbol;Acc:HGNC:8031]
ENSG00000172817	2282	7.14551	2.83704	-1.43985	21.0234	4.53708e-06	4.61313e-05	CYP7B1	protein_coding	cytochrome P450 family 7 subfamily B member 1 [Source:HGNC Symbol;Acc:HGNC:2652]
ENSG00000107104	11908	1.42103	0.50694	4.02843	21.0178	4.55047e-06	4.6241e-05	KANK1	protein_coding	KN motif and ankyrin repeat domains 1 [Source:HGNC Symbol;Acc:HGNC:19309]
ENSG00000119655	2749	-1.49058	-0.575877	6.52216	21.0158	4.55501e-06	4.62605e-05	NPC2	protein_coding	NPC intracellular cholesterol transporter 2 [Source:HGNC Symbol;Acc:HGNC:14537]
ENSG00000092421	10956	-1.91305	-0.935877	0.939031	21.0091	4.57104e-06	4.63967e-05	SEMA6A	protein_coding	semaphorin 6A [Source:HGNC Symbol;Acc:HGNC:10738]
ENSG00000183760	3107	1.6936	0.760096	1.81575	20.9954	4.60398e-06	4.67043e-05	ACP7	protein_coding	acid phosphatase 7, tartrate resistant (putative) [Source:HGNC Symbol;Acc:HGNC:33781]
ENSG00000169435	6632	-4.6054	-2.20333	-0.551102	20.9744	4.6547e-06	4.71648e-05	RASSF6	protein_coding	Ras association domain family member 6 [Source:HGNC Symbol;Acc:HGNC:20796]
ENSG00000175556	4041	-2.75709	-1.46315	-0.205115	20.9745	4.65435e-06	4.71648e-05	LONRF3	protein_coding	LON peptidase N-terminal domain and ring finger 3 [Source:HGNC Symbol;Acc:HGNC:21152]
ENSG00000179051	4126	-1.31228	-0.392075	7.73987	20.9728	4.65863e-06	4.71776e-05	RCC2	protein_coding	regulator of chromosome condensation 2 [Source:HGNC Symbol;Acc:HGNC:30297]
ENSG00000232679	562	-2.15767	-1.10947	0.615792	20.9681	4.67e-06	4.72657e-05	LINC01705	lncRNA	long intergenic non-protein coding RNA 1705 [Source:HGNC Symbol;Acc:HGNC:52493]
ENSG00000180881	6689	-1.93122	-0.949512	1.14735	20.9662	4.67468e-06	4.72861e-05	CAPS2	protein_coding	calcyphosine 2 [Source:HGNC Symbol;Acc:HGNC:16471]
ENSG00000180914	4514	1.48798	0.573355	3.99651	20.9539	4.70463e-06	4.75619e-05	OXTR	protein_coding	oxytocin receptor [Source:HGNC Symbol;Acc:HGNC:8529]
ENSG00000175550	1737	1.42962	0.515629	7.62762	20.9199	4.78903e-06	4.83875e-05	DRAP1	protein_coding	DR1 associated protein 1 [Source:HGNC Symbol;Acc:HGNC:3019]
ENSG00000269918	2014	-3.03692	-1.60261	-0.119269	20.9004	4.83798e-06	4.88542e-05		lncRNA	novel transcript
ENSG00000171914	16209	-1.49647	-0.58156	5.44491	20.8935	4.85551e-06	4.90033e-05	TLN2	protein_coding	talin 2 [Source:HGNC Symbol;Acc:HGNC:15447]
ENSG00000231290	4940	2.04847	1.03454	1.67771	20.8922	4.85869e-06	4.90074e-05	APCDD1L-DT	lncRNA	APCDD1L divergent transcript [Source:HGNC Symbol;Acc:HGNC:27152]
ENSG00000182985	11017	-1.86707	-0.900775	1.33007	20.8791	4.89202e-06	4.93156e-05	CADM1	protein_coding	cell adhesion molecule 1 [Source:HGNC Symbol;Acc:HGNC:5951]
ENSG00000072786	9083	1.35349	0.436683	6.494	20.8763	4.89927e-06	4.93606e-05	STK10	protein_coding	serine/threonine kinase 10 [Source:HGNC Symbol;Acc:HGNC:11388]
ENSG00000261934	4749	-2.28481	-1.19208	0.888341	20.8695	4.91671e-06	4.95081e-05	PCDHGA9	protein_coding	protocadherin gamma subfamily A, 9 [Source:HGNC Symbol;Acc:HGNC:8707]
ENSG00000172340	3090	1.30018	0.378707	6.18446	20.8452	4.97928e-06	5.01097e-05	SUCLG2	protein_coding	succinate-CoA ligase GDP-forming subunit beta [Source:HGNC Symbol;Acc:HGNC:11450]
ENSG00000125740	5553	1.70836	0.772615	2.60073	20.8433	4.98445e-06	5.01332e-05	FOSB	protein_coding	FosB proto-oncogene, AP-1 transcription factor subunit [Source:HGNC Symbol;Acc:HGNC:3797]
ENSG00000258955	682	-2.67363	-1.4188	-0.0174692	20.8383	4.99731e-06	5.02341e-05	LINC00519	lncRNA	long intergenic non-protein coding RNA 519 [Source:HGNC Symbol;Acc:HGNC:19838]
ENSG00000178567	8126	-1.35017	-0.433144	4.722	20.8299	5.01943e-06	5.04278e-05	EPM2AIP1	protein_coding	EPM2A interacting protein 1 [Source:HGNC Symbol;Acc:HGNC:19735]
ENSG00000151876	3014	-1.49934	-0.584329	2.90473	20.8284	5.02338e-06	5.04388e-05	FBXO4	protein_coding	F-box protein 4 [Source:HGNC Symbol;Acc:HGNC:13583]
ENSG00000100767	7699	-1.43324	-0.519277	3.55647	20.812	5.06647e-06	5.08427e-05	PAPLN	protein_coding	papilin, proteoglycan like sulfated glycoprotein [Source:HGNC Symbol;Acc:HGNC:19262]
ENSG00000135919	8891	-1.43746	-0.523524	10.1043	20.8071	5.07934e-06	5.0943e-05	SERPINE2	protein_coding	serpin family E member 2 [Source:HGNC Symbol;Acc:HGNC:8951]
ENSG00000158008	4537	-1.76394	-0.818804	1.72302	20.7411	5.25753e-06	5.27003e-05	EXTL1	protein_coding	exostosin like glycosyltransferase 1 [Source:HGNC Symbol;Acc:HGNC:3515]
ENSG00000248441	6992	-18.8841	-4.2391	-2.29699	20.7284	5.29253e-06	5.3021e-05	LINC01197	lncRNA	long intergenic non-protein coding RNA 1197 [Source:HGNC Symbol;Acc:HGNC:49597]
ENSG00000248587	9873	4.43775	2.14983	-1.08378	20.7241	5.30453e-06	5.31113e-05	GDNF-AS1	lncRNA	GDNF antisense RNA 1 [Source:HGNC Symbol;Acc:HGNC:43592]
ENSG00000120875	7257	1.36111	0.444784	7.10714	20.6976	5.3784e-06	5.38204e-05	DUSP4	protein_coding	dual specificity phosphatase 4 [Source:HGNC Symbol;Acc:HGNC:3070]
ENSG00000256083	454	2.79475	1.48272	0.0949358	20.69	5.39959e-06	5.4002e-05		lncRNA	novel transcript, antisense to HMGA2
ENSG00000074527	4166	1.33144	0.412989	5.41126	20.6613	5.4813e-06	5.47882e-05	NTN4	protein_coding	netrin 4 [Source:HGNC Symbol;Acc:HGNC:13658]
ENSG00000095203	7879	1.62211	0.697871	2.10386	20.6503	5.51297e-06	5.50737e-05	EPB41L4B	protein_coding	erythrocyte membrane protein band 4.1 like 4B [Source:HGNC Symbol;Acc:HGNC:19818]
ENSG00000108947	3222	-1.39206	-0.477225	3.78395	20.6231	5.59159e-06	5.58277e-05	EFNB3	protein_coding	ephrin B3 [Source:HGNC Symbol;Acc:HGNC:3228]
ENSG00000168497	3229	-1.43732	-0.52338	3.5018	20.6028	5.6512e-06	5.6391e-05	CAVIN2	protein_coding	caveolae associated protein 2 [Source:HGNC Symbol;Acc:HGNC:10690]
ENSG00000169660	4541	-1.37973	-0.464383	4.39178	20.5899	5.68963e-06	5.67426e-05	HEXD	protein_coding	hexosaminidase D [Source:HGNC Symbol;Acc:HGNC:26307]
ENSG00000150779	1166	-1.44801	-0.534069	4.62779	20.5857	5.70192e-06	5.68331e-05	TIMM8B	protein_coding	translocase of inner mitochondrial membrane 8 homolog B [Source:HGNC Symbol;Acc:HGNC:11818]
ENSG00000129048	2273	-2.68893	-1.42703	-0.0801552	20.5839	5.70744e-06	5.68561e-05	ACKR4	protein_coding	atypical chemokine receptor 4 [Source:HGNC Symbol;Acc:HGNC:1611]
ENSG00000166444	14262	-1.29296	-0.370675	6.04984	20.5804	5.71776e-06	5.69269e-05	DENND2B	protein_coding	DENN domain containing 2B [Source:HGNC Symbol;Acc:HGNC:11350]
ENSG00000222000	1164	4.72287	2.23966	-1.15587	20.5723	5.74199e-06	5.7136e-05		lncRNA	novel transcript, antisense to CNGA3
ENSG00000049130	6205	-1.41062	-0.496332	4.57853	20.5285	5.8749e-06	5.84258e-05	KITLG	protein_coding	KIT ligand [Source:HGNC Symbol;Acc:HGNC:6343]
ENSG00000138696	6312	-1.92328	-0.943566	1.11307	20.5	5.96318e-06	5.92704e-05	BMPR1B	protein_coding	bone morphogenetic protein receptor type 1B [Source:HGNC Symbol;Acc:HGNC:1077]
ENSG00000136161	3545	-1.46948	-0.555303	3.22838	20.4973	5.9716e-06	5.93208e-05	RCBTB2	protein_coding	RCC1 and BTB domain containing protein 2 [Source:HGNC Symbol;Acc:HGNC:1914]
ENSG00000073792	4735	1.36087	0.444524	7.48726	20.4881	6.00031e-06	5.95726e-05	IGF2BP2	protein_coding	insulin like growth factor 2 mRNA binding protein 2 [Source:HGNC Symbol;Acc:HGNC:28867]
ENSG00000166016	4973	-1.34726	-0.430033	4.3471	20.4825	6.01782e-06	5.9713e-05	ABTB2	protein_coding	ankyrin repeat and BTB domain containing 2 [Source:HGNC Symbol;Acc:HGNC:23842]
ENSG00000153904	4568	1.3517	0.434775	5.77153	20.4763	6.03735e-06	5.98732e-05	DDAH1	protein_coding	dimethylarginine dimethylaminohydrolase 1 [Source:HGNC Symbol;Acc:HGNC:2715]
ENSG00000111145	4648	1.34971	0.432646	7.51562	20.4248	6.20205e-06	6.14721e-05	ELK3	protein_coding	ETS transcription factor ELK3 [Source:HGNC Symbol;Acc:HGNC:3325]
ENSG00000163069	4541	-1.28899	-0.366246	6.17899	20.3966	6.29418e-06	6.23504e-05	SGCB	protein_coding	sarcoglycan beta [Source:HGNC Symbol;Acc:HGNC:10806]
ENSG00000273270	7054	-1.70697	-0.771437	2.13046	20.3842	6.3351e-06	6.27207e-05		lncRNA	novel transcript
ENSG00000145040	1481	1.51413	0.598491	3.42983	20.3711	6.37863e-06	6.31163e-05	UCN2	protein_coding	urocortin 2 [Source:HGNC Symbol;Acc:HGNC:18414]
ENSG00000182534	9257	1.29867	0.37703	7.36679	20.361	6.41232e-06	6.34143e-05	MXRA7	protein_coding	matrix remodeling associated 7 [Source:HGNC Symbol;Acc:HGNC:7541]
ENSG00000213023	3790	-3.03143	-1.6	-0.490027	20.3558	6.42986e-06	6.35523e-05	SYT3	protein_coding	synaptotagmin 3 [Source:HGNC Symbol;Acc:HGNC:11511]
ENSG00000204941	4678	2.91492	1.54346	-0.083935	20.3386	6.48796e-06	6.40907e-05	PSG5	protein_coding	pregnancy specific beta-1-glycoprotein 5 [Source:HGNC Symbol;Acc:HGNC:9522]
ENSG00000006062	5852	-1.34142	-0.423761	4.77252	20.3166	6.5628e-06	6.47579e-05	MAP3K14	protein_coding	mitogen-activated protein kinase kinase kinase 14 [Source:HGNC Symbol;Acc:HGNC:6853]
ENSG00000183963	10242	1.31977	0.400283	6.93731	20.3172	6.56075e-06	6.47579e-05	SMTN	protein_coding	smoothelin [Source:HGNC Symbol;Acc:HGNC:11126]
ENSG00000130707	3050	1.29341	0.371181	5.82536	20.3008	6.61732e-06	6.52383e-05	ASS1	protein_coding	argininosuccinate synthase 1 [Source:HGNC Symbol;Acc:HGNC:758]
ENSG00000133460	8890	-1.98683	-0.990469	2.09693	20.3003	6.61886e-06	6.52383e-05	SLC2A11	protein_coding	solute carrier family 2 member 11 [Source:HGNC Symbol;Acc:HGNC:14239]
ENSG00000115758	2968	1.28626	0.363185	6.84405	20.2887	6.65943e-06	6.56017e-05	ODC1	protein_coding	ornithine decarboxylase 1 [Source:HGNC Symbol;Acc:HGNC:8109]
ENSG00000134333	6210	1.35714	0.440574	10.1874	20.276	6.70359e-06	6.6e-05	LDHA	protein_coding	lactate dehydrogenase A [Source:HGNC Symbol;Acc:HGNC:6535]
ENSG00000174080	2896	-1.38076	-0.465466	5.37427	20.2729	6.71436e-06	6.60693e-05	CTSF	protein_coding	cathepsin F [Source:HGNC Symbol;Acc:HGNC:2531]
ENSG00000165028	2178	-3.08891	-1.6271	-0.470058	20.2532	6.78403e-06	6.67178e-05	NIPSNAP3B	protein_coding	nipsnap homolog 3B [Source:HGNC Symbol;Acc:HGNC:23641]
ENSG00000067798	13265	1.46323	0.549157	4.87226	20.225	6.8846e-06	6.76692e-05	NAV3	protein_coding	neuron navigator 3 [Source:HGNC Symbol;Acc:HGNC:15998]
ENSG00000260549	411	2.24018	1.16362	2.41484	20.2111	6.93493e-06	6.81262e-05	MT1L	transcribed_unprocessed_pseudogene	metallothionein 1L, pseudogene [Source:HGNC Symbol;Acc:HGNC:7404]
ENSG00000108219	17888	-1.27981	-0.355926	6.94643	20.2026	6.96586e-06	6.83921e-05	TSPAN14	protein_coding	tetraspanin 14 [Source:HGNC Symbol;Acc:HGNC:23303]
ENSG00000161395	3669	-1.3825	-0.467281	3.74158	20.1503	7.15893e-06	7.02487e-05	PGAP3	protein_coding	post-GPI attachment to proteins phospholipase 3 [Source:HGNC Symbol;Acc:HGNC:23719]
ENSG00000126970	5173	-1.88947	-0.91798	0.997589	20.1197	7.27434e-06	7.13417e-05	ZC4H2	protein_coding	zinc finger C4H2-type containing [Source:HGNC Symbol;Acc:HGNC:24931]
ENSG00000173705	5008	-1.3772	-0.461743	4.09994	20.1115	7.30579e-06	7.16105e-05	SUSD5	protein_coding	sushi domain containing 5 [Source:HGNC Symbol;Acc:HGNC:29061]
ENSG00000088367	9674	1.30971	0.389244	5.52732	20.0955	7.36693e-06	7.20901e-05	EPB41L1	protein_coding	erythrocyte membrane protein band 4.1 like 1 [Source:HGNC Symbol;Acc:HGNC:3378]
ENSG00000184557	2734	1.36803	0.452099	6.07435	20.0961	7.36477e-06	7.20901e-05	SOCS3	protein_coding	suppressor of cytokine signaling 3 [Source:HGNC Symbol;Acc:HGNC:19391]
ENSG00000268592	1210	1.63849	0.712365	2.76207	20.097	7.3613e-06	7.20901e-05		lncRNA	RAET1E antisense RNA 1 [Source:NCBI gene (formerly Entrezgene);Acc:100652739]
ENSG00000248187	1623	2.22913	1.15648	0.377056	20.0754	7.4447e-06	7.28109e-05		lncRNA	novel transcript
ENSG00000226329	1467	5.5455	2.47132	-1.28441	20.0719	7.45852e-06	7.29058e-05		unprocessed_pseudogene	solute carrier family 40 (iron-regulated transporter), member 1 (SLC40A1) pseudogene
ENSG00000233521	975	-2.95354	-1.56245	0.169718	20.0586	7.51055e-06	7.33739e-05	LINC01638	lncRNA	long intergenic non-protein coding RNA 1638 [Source:HGNC Symbol;Acc:HGNC:52425]
ENSG00000131116	1803	-1.58736	-0.666627	4.38793	20.0547	7.5257e-06	7.34814e-05	ZNF428	protein_coding	zinc finger protein 428 [Source:HGNC Symbol;Acc:HGNC:20804]
ENSG00000062582	2613	2.20936	1.14363	0.758747	20.0238	7.64824e-06	7.46367e-05	MRPS24	protein_coding	mitochondrial ribosomal protein S24 [Source:HGNC Symbol;Acc:HGNC:14510]
ENSG00000066468	7578	2.6096	1.38383	-0.316862	20.0059	7.72043e-06	7.52997e-05	FGFR2	protein_coding	fibroblast growth factor receptor 2 [Source:HGNC Symbol;Acc:HGNC:3689]
ENSG00000106688	3998	1.51559	0.599878	2.48623	20.0037	7.72907e-06	7.53424e-05	SLC1A1	protein_coding	solute carrier family 1 member 1 [Source:HGNC Symbol;Acc:HGNC:10939]
ENSG00000154096	5925	-1.35548	-0.438805	7.81372	19.9988	7.74919e-06	7.5497e-05	THY1	protein_coding	Thy-1 cell surface antigen [Source:HGNC Symbol;Acc:HGNC:11801]
ENSG00000152492	9202	1.29575	0.373786	6.55946	19.9951	7.76404e-06	7.56001e-05	CCDC50	protein_coding	coiled-coil domain containing 50 [Source:HGNC Symbol;Acc:HGNC:18111]
ENSG00000124116	2405	-3.01015	-1.58983	-0.637404	19.991	7.78094e-06	7.57231e-05	WFDC3	protein_coding	WAP four-disulfide core domain 3 [Source:HGNC Symbol;Acc:HGNC:15957]
ENSG00000141905	9801	1.42459	0.510546	8.41876	19.957	7.92031e-06	7.70371e-05	NFIC	protein_coding	nuclear factor I C [Source:HGNC Symbol;Acc:HGNC:7786]
ENSG00000245694	5846	3.16267	1.66114	0.397999	19.9553	7.92733e-06	7.7063e-05	CRNDE	lncRNA	colorectal neoplasia differentially expressed [Source:HGNC Symbol;Acc:HGNC:37078]
ENSG00000148344	1896	1.42935	0.515363	4.28575	19.9455	7.9681e-06	7.74169e-05	PTGES	protein_coding	prostaglandin E synthase [Source:HGNC Symbol;Acc:HGNC:9599]
ENSG00000215548	931	3.04166	1.60486	-0.445857	19.9043	8.14165e-06	7.90597e-05	FRG1JP	unprocessed_pseudogene	FSHD region gene 1 family member J, pseudogene [Source:HGNC Symbol;Acc:HGNC:51768]
ENSG00000136144	4534	-1.34404	-0.426579	5.09098	19.8872	8.21495e-06	7.97278e-05	RCBTB1	protein_coding	RCC1 and BTB domain containing protein 1 [Source:HGNC Symbol;Acc:HGNC:18243]
ENSG00000203485	9488	1.37703	0.46156	7.11631	19.8651	8.3102e-06	8.0608e-05	INF2	protein_coding	inverted formin 2 [Source:HGNC Symbol;Acc:HGNC:23791]
ENSG00000026652	8769	-1.3347	-0.416517	4.69046	19.8614	8.32661e-06	8.0723e-05	AGPAT4	protein_coding	1-acylglycerol-3-phosphate O-acyltransferase 4 [Source:HGNC Symbol;Acc:HGNC:20885]
ENSG00000158109	2414	1.3512	0.434237	5.62701	19.8552	8.35334e-06	8.09378e-05	TPRG1L	protein_coding	tumor protein p63 regulated 1 like [Source:HGNC Symbol;Acc:HGNC:27007]
ENSG00000142156	5343	-1.37721	-0.461749	11.1168	19.8464	8.39215e-06	8.12694e-05	COL6A1	protein_coding	collagen type VI alpha 1 chain [Source:HGNC Symbol;Acc:HGNC:2211]
ENSG00000083799	12954	1.37066	0.454866	6.33204	19.7876	8.65415e-06	8.37608e-05	CYLD	protein_coding	CYLD lysine 63 deubiquitinase [Source:HGNC Symbol;Acc:HGNC:2584]
ENSG00000073060	7741	-1.28309	-0.359624	6.20685	19.7859	8.66177e-06	8.37888e-05	SCARB1	protein_coding	scavenger receptor class B member 1 [Source:HGNC Symbol;Acc:HGNC:1664]
ENSG00000163814	6507	1.41652	0.502348	8.29854	19.7809	8.68484e-06	8.39661e-05	CDCP1	protein_coding	CUB domain containing protein 1 [Source:HGNC Symbol;Acc:HGNC:24357]
ENSG00000055208	6010	1.35196	0.435051	6.82546	19.7784	8.69599e-06	8.4028e-05	TAB2	protein_coding	TGF-beta activated kinase 1 (MAP3K7) binding protein 2 [Source:HGNC Symbol;Acc:HGNC:17075]
ENSG00000175387	36366	1.2848	0.361545	6.43358	19.7767	8.70394e-06	8.40589e-05	SMAD2	protein_coding	SMAD family member 2 [Source:HGNC Symbol;Acc:HGNC:6768]
ENSG00000121316	2841	-1.54024	-0.623158	2.34134	19.7563	8.79699e-06	8.49113e-05	PLBD1	protein_coding	phospholipase B domain containing 1 [Source:HGNC Symbol;Acc:HGNC:26215]
ENSG00000110092	4830	1.45283	0.538869	9.04537	19.7264	8.93573e-06	8.61566e-05	CCND1	protein_coding	cyclin D1 [Source:HGNC Symbol;Acc:HGNC:1582]
ENSG00000284610	3141	4.47182	2.16086	-0.995375	19.7273	8.93167e-06	8.61566e-05		transcribed_unprocessed_pseudogene	RNA binding protein, fox-1 homolog (C. elegans) 1 (RBFOX1) pseudogene
ENSG00000171502	9568	-1.3733	-0.457642	3.87612	19.7154	8.98765e-06	8.661e-05	COL24A1	protein_coding	collagen type XXIV alpha 1 chain [Source:HGNC Symbol;Acc:HGNC:20821]
ENSG00000163827	5622	-1.62813	-0.70322	1.97378	19.6906	9.10494e-06	8.76926e-05	LRRC2	protein_coding	leucine rich repeat containing 2 [Source:HGNC Symbol;Acc:HGNC:14676]
ENSG00000177839	4415	-2.46314	-1.3005	0.442944	19.6845	9.13381e-06	8.79228e-05	PCDHB9	protein_coding	protocadherin beta 9 [Source:HGNC Symbol;Acc:HGNC:8694]
ENSG00000196205	1389	1.34892	0.431807	4.39202	19.6726	9.19114e-06	8.84267e-05	EEF1A1P5	processed_pseudogene	eukaryotic translation elongation factor 1 alpha 1 pseudogene 5 [Source:HGNC Symbol;Acc:HGNC:3200]
ENSG00000151240	8563	1.35199	0.435082	5.51177	19.6608	9.24773e-06	8.89228e-05	DIP2C	protein_coding	disco interacting protein 2 homolog C [Source:HGNC Symbol;Acc:HGNC:29150]
ENSG00000163564	3479	-4.4027	-2.13839	-1.31524	19.6491	9.30492e-06	8.94242e-05	PYHIN1	protein_coding	pyrin and HIN domain family member 1 [Source:HGNC Symbol;Acc:HGNC:28894]
ENSG00000133872	2990	-1.32203	-0.402757	7.15065	19.6272	9.41198e-06	9.0355e-05	SARAF	protein_coding	store-operated calcium entry associated regulatory factor [Source:HGNC Symbol;Acc:HGNC:28789]
ENSG00000139880	3748	-1.32784	-0.409085	4.72513	19.6275	9.41033e-06	9.0355e-05	CDH24	protein_coding	cadherin 24 [Source:HGNC Symbol;Acc:HGNC:14265]
ENSG00000163947	6594	-1.43006	-0.516072	3.65632	19.6161	9.46656e-06	9.08298e-05	ARHGEF3	protein_coding	Rho guanine nucleotide exchange factor 3 [Source:HGNC Symbol;Acc:HGNC:683]
ENSG00000182983	5070	-2.62399	-1.39176	0.471105	19.6011	9.54164e-06	9.15005e-05	ZNF662	protein_coding	zinc finger protein 662 [Source:HGNC Symbol;Acc:HGNC:31930]
ENSG00000107338	2783	1.41446	0.500247	3.70832	19.569	9.70294e-06	9.29971e-05	SHB	protein_coding	SH2 domain containing adaptor protein B [Source:HGNC Symbol;Acc:HGNC:10838]
ENSG00000090520	5731	-1.30037	-0.378918	5.94362	19.5585	9.75674e-06	9.34621e-05	DNAJB11	protein_coding	DnaJ heat shock protein family (Hsp40) member B11 [Source:HGNC Symbol;Acc:HGNC:14889]
ENSG00000196843	3565	1.40659	0.492201	4.60657	19.5541	9.77929e-06	9.36274e-05	ARID5A	protein_coding	AT-rich interaction domain 5A [Source:HGNC Symbol;Acc:HGNC:17361]
ENSG00000146648	12521	1.40442	0.489973	8.3034	19.5331	9.88732e-06	9.46106e-05	EGFR	protein_coding	epidermal growth factor receptor [Source:HGNC Symbol;Acc:HGNC:3236]
ENSG00000139531	5008	-1.36029	-0.443919	4.23542	19.5047	1.00352e-05	9.59737e-05	SUOX	protein_coding	sulfite oxidase [Source:HGNC Symbol;Acc:HGNC:11460]
ENSG00000130822	5091	7.55601	2.91762	-1.97161	19.4917	1.0104e-05	9.65794e-05	PNCK	protein_coding	pregnancy up-regulated nonubiquitous CaM kinase [Source:HGNC Symbol;Acc:HGNC:13415]
ENSG00000198673	9255	-3.6587	-1.87133	-1.02098	19.4749	1.01931e-05	9.73784e-05	TAFA2	protein_coding	TAFA chemokine like family member 2 [Source:HGNC Symbol;Acc:HGNC:21589]
ENSG00000173894	5687	-1.41369	-0.499464	3.49541	19.4619	1.02625e-05	9.79593e-05	CBX2	protein_coding	chromobox 2 [Source:HGNC Symbol;Acc:HGNC:1552]
ENSG00000203880	5997	-1.31127	-0.390964	5.42881	19.4615	1.02649e-05	9.79593e-05	PCMTD2	protein_coding	protein-L-isoaspartate (D-aspartate) O-methyltransferase domain containing 2 [Source:HGNC Symbol;Acc:HGNC:15882]
ENSG00000137819	6224	1.39558	0.480863	4.21516	19.4566	1.02912e-05	9.81575e-05	PAQR5	protein_coding	progestin and adipoQ receptor family member 5 [Source:HGNC Symbol;Acc:HGNC:29645]
ENSG00000100285	3783	-3.5141	-1.81316	-1.15372	19.4368	1.03987e-05	9.90984e-05	NEFH	protein_coding	neurofilament heavy [Source:HGNC Symbol;Acc:HGNC:7737]
ENSG00000167371	3755	-1.91375	-0.936399	1.78685	19.4363	1.04011e-05	9.90984e-05	PRRT2	protein_coding	proline rich transmembrane protein 2 [Source:HGNC Symbol;Acc:HGNC:30500]
ENSG00000172037	6865	1.36285	0.446624	8.128	19.4278	1.04474e-05	9.94859e-05	LAMB2	protein_coding	laminin subunit beta 2 [Source:HGNC Symbol;Acc:HGNC:6487]
ENSG00000260565	8966	-1.51096	-0.595461	2.90486	19.4247	1.04647e-05	9.9597e-05	ERVK13-1	lncRNA	endogenous retrovirus group K13 member 1 [Source:HGNC Symbol;Acc:HGNC:27548]
ENSG00000228630	2602	-1.99183	-0.994095	2.01954	19.3986	1.06085e-05	0.000100912	HOTAIR	lncRNA	HOX transcript antisense RNA [Source:HGNC Symbol;Acc:HGNC:33510]
ENSG00000183049	8762	1.46048	0.546443	3.78021	19.3947	1.06301e-05	0.000101063	CAMK1D	protein_coding	calcium/calmodulin dependent protein kinase ID [Source:HGNC Symbol;Acc:HGNC:19341]
ENSG00000164713	5139	1.31397	0.39393	6.19768	19.3884	1.06654e-05	0.000101344	BRI3	protein_coding	brain protein I3 [Source:HGNC Symbol;Acc:HGNC:1109]
ENSG00000127666	2676	1.32076	0.401363	5.07239	19.3673	1.07837e-05	0.000102413	TICAM1	protein_coding	toll like receptor adaptor molecule 1 [Source:HGNC Symbol;Acc:HGNC:18348]
ENSG00000181744	5487	1.38756	0.472552	4.83845	19.3607	1.0821e-05	0.000102713	DIPK2A	protein_coding	divergent protein kinase domain 2A [Source:HGNC Symbol;Acc:HGNC:28490]
ENSG00000205572	3051	-2.44356	-1.28899	-0.132069	19.3477	1.08953e-05	0.000103362	SERF1B	protein_coding	small EDRK-rich factor 1B [Source:HGNC Symbol;Acc:HGNC:10756]
ENSG00000124126	7393	1.38891	0.473951	4.83622	19.3465	1.09019e-05	0.000103369	PREX1	protein_coding	phosphatidylinositol-3,4,5-trisphosphate dependent Rac exchange factor 1 [Source:HGNC Symbol;Acc:HGNC:32594]
ENSG00000158301	3975	-1.35433	-0.437583	4.36283	19.3299	1.0997e-05	0.000104215	GPRASP2	protein_coding	G protein-coupled receptor associated sorting protein 2 [Source:HGNC Symbol;Acc:HGNC:25169]
ENSG00000120925	6055	-1.44478	-0.530855	3.74443	19.3259	1.10201e-05	0.000104379	RNF170	protein_coding	ring finger protein 170 [Source:HGNC Symbol;Acc:HGNC:25358]
ENSG00000266074	13473	1.36253	0.446284	5.36779	19.3135	1.10917e-05	0.000105001	BAHCC1	protein_coding	BAH domain and coiled-coil containing 1 [Source:HGNC Symbol;Acc:HGNC:29279]
ENSG00000125945	4392	-1.40652	-0.492129	4.27593	19.309	1.11178e-05	0.000105192	ZNF436	protein_coding	zinc finger protein 436 [Source:HGNC Symbol;Acc:HGNC:20814]
ENSG00000184574	3258	-2.43874	-1.28614	0.702266	19.2921	1.12167e-05	0.00010607	LPAR5	protein_coding	lysophosphatidic acid receptor 5 [Source:HGNC Symbol;Acc:HGNC:13307]
ENSG00000178882	3173	1.32671	0.407849	5.20718	19.2903	1.12275e-05	0.000106116	RFLNA	protein_coding	refilin A [Source:HGNC Symbol;Acc:HGNC:27051]
ENSG00000167100	7016	1.72237	0.784396	2.55596	19.2838	1.12655e-05	0.000106419	SAMD14	protein_coding	sterile alpha motif domain containing 14 [Source:HGNC Symbol;Acc:HGNC:27312]
ENSG00000146021	11854	-2.4509	-1.29331	0.137869	19.2693	1.13518e-05	0.000107177	KLHL3	protein_coding	kelch like family member 3 [Source:HGNC Symbol;Acc:HGNC:6354]
ENSG00000140598	4733	1.31659	0.396802	5.13521	19.2682	1.13582e-05	0.00010718	EFL1	protein_coding	elongation factor like GTPase 1 [Source:HGNC Symbol;Acc:HGNC:25789]
ENSG00000118816	3741	1.42548	0.511452	8.19444	19.2642	1.13821e-05	0.000107348	CCNI	protein_coding	cyclin I [Source:HGNC Symbol;Acc:HGNC:1595]
ENSG00000115267	4528	-1.45845	-0.544435	3.75405	19.2533	1.14473e-05	0.000107905	IFIH1	protein_coding	interferon induced with helicase C domain 1 [Source:HGNC Symbol;Acc:HGNC:18873]
ENSG00000125637	13442	1.62334	0.698966	2.10821	19.2179	1.16615e-05	0.000109866	PSD4	protein_coding	pleckstrin and Sec7 domain containing 4 [Source:HGNC Symbol;Acc:HGNC:19096]
ENSG00000015676	10113	1.30043	0.378989	6.69486	19.2076	1.17246e-05	0.000110402	NUDCD3	protein_coding	NudC domain containing 3 [Source:HGNC Symbol;Acc:HGNC:22208]
ENSG00000253496	813	7.38218	2.88405	-2.19117	19.199	1.17778e-05	0.000110844		lncRNA	novel transcript
ENSG00000139508	3776	-1.83466	-0.875512	1.3969	19.196	1.17958e-05	0.000110955	SLC46A3	protein_coding	solute carrier family 46 member 3 [Source:HGNC Symbol;Acc:HGNC:27501]
ENSG00000162643	3923	-2.29781	-1.20026	0.344177	19.1872	1.18503e-05	0.000111408	WDR63	protein_coding	WD repeat domain 63 [Source:HGNC Symbol;Acc:HGNC:30711]
ENSG00000173221	6508	1.47339	0.55914	5.88643	19.1853	1.18622e-05	0.000111461	GLRX	protein_coding	glutaredoxin [Source:HGNC Symbol;Acc:HGNC:4330]
ENSG00000171992	10258	-1.59208	-0.670913	3.21929	19.1803	1.18932e-05	0.000111692	SYNPO	protein_coding	synaptopodin [Source:HGNC Symbol;Acc:HGNC:30672]
ENSG00000118523	2339	1.35272	0.435868	6.46595	19.1719	1.1946e-05	0.000112129	CCN2	protein_coding	cellular communication network factor 2 [Source:HGNC Symbol;Acc:HGNC:2500]
ENSG00000146457	5830	1.34476	0.427344	6.63231	19.1634	1.1999e-05	0.000112566	WTAP	protein_coding	WT1 associated protein [Source:HGNC Symbol;Acc:HGNC:16846]
ENSG00000196422	5276	1.3042	0.383165	5.458	19.1581	1.20327e-05	0.000112823	PPP1R26	protein_coding	protein phosphatase 1 regulatory subunit 26 [Source:HGNC Symbol;Acc:HGNC:29089]
ENSG00000174938	4110	-1.30052	-0.379091	6.04391	19.1541	1.20578e-05	0.000112999	SEZ6L2	protein_coding	seizure related 6 homolog like 2 [Source:HGNC Symbol;Acc:HGNC:30844]
ENSG00000184014	8648	1.27757	0.353399	6.9049	19.153	1.20647e-05	0.000113003	DENND5A	protein_coding	DENN domain containing 5A [Source:HGNC Symbol;Acc:HGNC:19344]
ENSG00000158373	871	-1.8852	-0.914718	1.73695	19.1481	1.20961e-05	0.000113238	H2BC5	protein_coding	H2B clustered histone 5 [Source:HGNC Symbol;Acc:HGNC:4747]
ENSG00000160323	5708	-2.00794	-1.00572	1.12381	19.1465	1.21062e-05	0.000113272	ADAMTS13	protein_coding	ADAM metallopeptidase with thrombospondin type 1 motif 13 [Source:HGNC Symbol;Acc:HGNC:1366]
ENSG00000185477	15205	1.7103	0.774249	2.81798	19.1416	1.21372e-05	0.000113503	GPRIN3	protein_coding	GPRIN family member 3 [Source:HGNC Symbol;Acc:HGNC:27733]
ENSG00000151470	7015	-1.8006	-0.848474	1.7333	19.1371	1.21656e-05	0.000113708	C4orf33	protein_coding	chromosome 4 open reading frame 33 [Source:HGNC Symbol;Acc:HGNC:27025]
ENSG00000160284	2333	-1.484	-0.569492	4.38513	19.1126	1.23226e-05	0.000115115	SPATC1L	protein_coding	spermatogenesis and centriole associated 1 like [Source:HGNC Symbol;Acc:HGNC:1298]
ENSG00000221955	5586	-1.33506	-0.416905	5.49027	19.1091	1.23458e-05	0.000115271	SLC12A8	protein_coding	solute carrier family 12 member 8 [Source:HGNC Symbol;Acc:HGNC:15595]
ENSG00000226318	763	3.57069	1.8362	-0.667893	19.0908	1.24647e-05	0.00011632	RPS3AP38	processed_pseudogene	RPS3A pseudogene 38 [Source:HGNC Symbol;Acc:HGNC:36145]
ENSG00000133169	864	1.89409	0.921503	1.6023	19.0792	1.25402e-05	0.000116962	BEX1	protein_coding	brain expressed X-linked 1 [Source:HGNC Symbol;Acc:HGNC:1036]
ENSG00000183023	21922	1.47924	0.564857	4.39519	19.0573	1.26848e-05	0.000118249	SLC8A1	protein_coding	solute carrier family 8 member A1 [Source:HGNC Symbol;Acc:HGNC:11068]
ENSG00000268388	6795	-1.80132	-0.849051	1.43572	19.0551	1.26997e-05	0.000118326	FENDRR	lncRNA	FOXF1 adjacent non-coding developmental regulatory RNA [Source:HGNC Symbol;Acc:HGNC:43894]
ENSG00000188517	8744	-5.70864	-2.51315	-1.91799	19.0532	1.27122e-05	0.000118379	COL25A1	protein_coding	collagen type XXV alpha 1 chain [Source:HGNC Symbol;Acc:HGNC:18603]
ENSG00000106003	3418	-1.44965	-0.535706	3.09729	19.0393	1.28055e-05	0.000119186	LFNG	protein_coding	LFNG O-fucosylpeptide 3-beta-N-acetylglucosaminyltransferase [Source:HGNC Symbol;Acc:HGNC:6560]
ENSG00000197746	3239	-1.36464	-0.448517	10.0473	19.0367	1.28226e-05	0.000119282	PSAP	protein_coding	prosaposin [Source:HGNC Symbol;Acc:HGNC:9498]
ENSG00000137628	6750	-1.43125	-0.517273	4.13104	19.0181	1.29484e-05	0.00012039	DDX60	protein_coding	DExD/H-box helicase 60 [Source:HGNC Symbol;Acc:HGNC:25942]
ENSG00000109089	3536	1.26809	0.342654	6.23592	18.9863	1.3166e-05	0.000122349	CDR2L	protein_coding	cerebellar degeneration related protein 2 like [Source:HGNC Symbol;Acc:HGNC:29999]
ENSG00000143322	13257	1.41824	0.504101	6.23514	18.9845	1.31787e-05	0.000122403	ABL2	protein_coding	ABL proto-oncogene 2, non-receptor tyrosine kinase [Source:HGNC Symbol;Acc:HGNC:77]
ENSG00000273604	3719	1.32794	0.409191	4.33365	18.9832	1.31874e-05	0.000122419	EPOP	protein_coding	elongin BC and polycomb repressive complex 2 associated protein [Source:HGNC Symbol;Acc:HGNC:34493]
ENSG00000119711	6680	1.35909	0.442642	4.05563	18.9656	1.33095e-05	0.000123488	ALDH6A1	protein_coding	aldehyde dehydrogenase 6 family member A1 [Source:HGNC Symbol;Acc:HGNC:7179]
ENSG00000179630	4550	1.34673	0.429461	4.71581	18.9602	1.33471e-05	0.000123771	LACC1	protein_coding	laccase domain containing 1 [Source:HGNC Symbol;Acc:HGNC:26789]
ENSG00000227482	1223	5.41225	2.43623	-1.8586	18.957	1.33696e-05	0.000123915		lncRNA	novel transcript
ENSG00000139200	3266	-1.39134	-0.476471	4.13835	18.9359	1.35186e-05	0.000125231	PIANP	protein_coding	PILR alpha associated neural protein [Source:HGNC Symbol;Acc:HGNC:25338]
ENSG00000267662	560	-4.59063	-2.19869	-1.48703	18.926	1.35886e-05	0.000125813		lncRNA	novel transcript, antisense to TSHZ3
ENSG00000172986	3667	-1.57801	-0.658103	3.02173	18.9146	1.36702e-05	0.000126502	GXYLT2	protein_coding	glucoside xylosyltransferase 2 [Source:HGNC Symbol;Acc:HGNC:33383]
ENSG00000166575	5030	-1.38063	-0.465322	3.87907	18.8942	1.38174e-05	0.000127799	TMEM135	protein_coding	transmembrane protein 135 [Source:HGNC Symbol;Acc:HGNC:26167]
ENSG00000130518	9154	-2.05015	-1.03573	0.487103	18.8838	1.38929e-05	0.00012843	IQCN	protein_coding	IQ motif containing N [Source:HGNC Symbol;Acc:HGNC:29350]
ENSG00000145198	5730	3.12602	1.64433	-0.833702	18.8707	1.39888e-05	0.000129249	VWA5B2	protein_coding	von Willebrand factor A domain containing 5B2 [Source:HGNC Symbol;Acc:HGNC:25144]
ENSG00000197301	6033	1.8695	0.902653	3.01573	18.8652	1.40292e-05	0.000129555	HMGA2-AS1	lncRNA	HMGA2 antisense RNA 1 [Source:HGNC Symbol;Acc:HGNC:53973]
ENSG00000111961	11143	1.30374	0.382657	5.2779	18.8535	1.41149e-05	0.000130278	SASH1	protein_coding	SAM and SH3 domain containing 1 [Source:HGNC Symbol;Acc:HGNC:19182]
ENSG00000165698	2823	-1.70808	-0.772376	1.45412	18.83	1.42902e-05	0.000131827	SPACA9	protein_coding	sperm acrosome associated 9 [Source:HGNC Symbol;Acc:HGNC:1367]
ENSG00000180543	4491	-1.44267	-0.52874	3.06727	18.8267	1.43151e-05	0.000131988	TSPYL5	protein_coding	TSPY like 5 [Source:HGNC Symbol;Acc:HGNC:29367]
ENSG00000072657	11950	-1.38207	-0.46683	4.00496	18.7615	1.48127e-05	0.000136505	TRHDE	protein_coding	thyrotropin releasing hormone degrading enzyme [Source:HGNC Symbol;Acc:HGNC:30748]
ENSG00000130052	5558	1.40449	0.49005	3.7104	18.7546	1.48664e-05	0.000136928	STARD8	protein_coding	StAR related lipid transfer domain containing 8 [Source:HGNC Symbol;Acc:HGNC:19161]
ENSG00000073417	7886	1.28069	0.356924	5.66725	18.7161	1.51695e-05	0.000139648	PDE8A	protein_coding	phosphodiesterase 8A [Source:HGNC Symbol;Acc:HGNC:8793]
ENSG00000166272	4281	1.33316	0.414849	6.25862	18.6836	1.54301e-05	0.0001419	WBP1L	protein_coding	WW domain binding protein 1 like [Source:HGNC Symbol;Acc:HGNC:23510]
ENSG00000168675	16759	-6.24995	-2.64384	-1.93855	18.6842	1.54259e-05	0.0001419	LDLRAD4	protein_coding	low density lipoprotein receptor class A domain containing 4 [Source:HGNC Symbol;Acc:HGNC:1224]
ENSG00000130477	11188	-2.12201	-1.08543	1.46268	18.6776	1.54791e-05	0.000142276	UNC13A	protein_coding	unc-13 homolog A [Source:HGNC Symbol;Acc:HGNC:23150]
ENSG00000140521	5980	1.28547	0.3623	6.98479	18.6719	1.55252e-05	0.000142626	POLG	protein_coding	DNA polymerase gamma, catalytic subunit [Source:HGNC Symbol;Acc:HGNC:9179]
ENSG00000196155	7328	-1.40547	-0.491058	5.07441	18.6689	1.55498e-05	0.000142778	PLEKHG4	protein_coding	pleckstrin homology and RhoGEF domain containing G4 [Source:HGNC Symbol;Acc:HGNC:24501]
ENSG00000104213	2409	-1.83037	-0.872134	2.71391	18.6657	1.55758e-05	0.000142942	PDGFRL	protein_coding	platelet derived growth factor receptor like [Source:HGNC Symbol;Acc:HGNC:8805]
ENSG00000135914	2246	-2.66261	-1.41284	0.277435	18.6511	1.56956e-05	0.000143967	HTR2B	protein_coding	5-hydroxytryptamine receptor 2B [Source:HGNC Symbol;Acc:HGNC:5294]
ENSG00000145604	3837	-1.32311	-0.403935	5.50329	18.6491	1.57119e-05	0.000144042	SKP2	protein_coding	S-phase kinase associated protein 2 [Source:HGNC Symbol;Acc:HGNC:10901]
ENSG00000120068	2051	-1.4171	-0.502938	3.62729	18.6439	1.57549e-05	0.000144361	HOXB8	protein_coding	homeobox B8 [Source:HGNC Symbol;Acc:HGNC:5119]
ENSG00000026103	4253	-1.34044	-0.422712	4.52224	18.6265	1.58996e-05	0.000145612	FAS	protein_coding	Fas cell surface death receptor [Source:HGNC Symbol;Acc:HGNC:11920]
ENSG00000164970	3782	1.37567	0.460132	5.01647	18.5958	1.61572e-05	0.000147895	FAM219A	protein_coding	family with sequence similarity 219 member A [Source:HGNC Symbol;Acc:HGNC:19920]
ENSG00000115461	6442	-1.36844	-0.452532	11.1976	18.5941	1.61724e-05	0.000147958	IGFBP5	protein_coding	insulin like growth factor binding protein 5 [Source:HGNC Symbol;Acc:HGNC:5474]
ENSG00000110880	6532	1.38153	0.466262	8.35452	18.5763	1.63238e-05	0.000149266	CORO1C	protein_coding	coronin 1C [Source:HGNC Symbol;Acc:HGNC:2254]
ENSG00000205002	2412	2.30418	1.20425	-0.0516835	18.5634	1.64343e-05	0.000150199	AARD	protein_coding	alanine and arginine rich domain containing protein [Source:HGNC Symbol;Acc:HGNC:33842]
ENSG00000251003	2213	1.70914	0.773269	1.60471	18.5522	1.6531e-05	0.000151005	ZFPM2-AS1	lncRNA	ZFPM2 antisense RNA 1 [Source:HGNC Symbol;Acc:HGNC:50698]
ENSG00000171227	2292	-2.05074	-1.03615	0.365713	18.547	1.6577e-05	0.000151346	TMEM37	protein_coding	transmembrane protein 37 [Source:HGNC Symbol;Acc:HGNC:18216]
ENSG00000090861	4498	1.30358	0.382476	8.03643	18.5407	1.66319e-05	0.000151769	AARS1	protein_coding	alanyl-tRNA synthetase 1 [Source:HGNC Symbol;Acc:HGNC:20]
ENSG00000124160	3220	-1.28604	-0.362934	5.37519	18.5192	1.68199e-05	0.000153406	NCOA5	protein_coding	nuclear receptor coactivator 5 [Source:HGNC Symbol;Acc:HGNC:15909]
ENSG00000128274	3407	1.35408	0.437312	4.40992	18.5116	1.68875e-05	0.000153943	A4GALT	protein_coding	alpha 1,4-galactosyltransferase (P blood group) [Source:HGNC Symbol;Acc:HGNC:18149]
ENSG00000042062	6009	-1.39478	-0.480038	4.95545	18.5067	1.69307e-05	0.000154257	RIPOR3	protein_coding	RIPOR family member 3 [Source:HGNC Symbol;Acc:HGNC:16168]
ENSG00000173846	3479	-1.32129	-0.401949	5.02232	18.5024	1.69686e-05	0.000154523	PLK3	protein_coding	polo like kinase 3 [Source:HGNC Symbol;Acc:HGNC:2154]
ENSG00000118508	1217	1.29404	0.371881	5.12446	18.4965	1.70213e-05	0.000154923	RAB32	protein_coding	RAB32, member RAS oncogene family [Source:HGNC Symbol;Acc:HGNC:9772]
ENSG00000198873	7000	-1.34036	-0.422625	4.3636	18.4691	1.7268e-05	0.000157088	GRK5	protein_coding	G protein-coupled receptor kinase 5 [Source:HGNC Symbol;Acc:HGNC:4544]
ENSG00000115009	1594	2.76061	1.46499	-0.289752	18.4519	1.74249e-05	0.000158434	CCL20	protein_coding	C-C motif chemokine ligand 20 [Source:HGNC Symbol;Acc:HGNC:10619]
ENSG00000181409	6225	2.20957	1.14377	0.487515	18.4496	1.74456e-05	0.000158541	AATK	protein_coding	apoptosis associated tyrosine kinase [Source:HGNC Symbol;Acc:HGNC:21]
ENSG00000114268	6107	1.33184	0.413417	4.88448	18.4477	1.74631e-05	0.000158618	PFKFB4	protein_coding	6-phosphofructo-2-kinase/fructose-2,6-biphosphatase 4 [Source:HGNC Symbol;Acc:HGNC:8875]
ENSG00000266680	1404	-3.7123	-1.89231	-1.00123	18.4139	1.77755e-05	0.000161373		lncRNA	novel transcript, antisense to PTP4A1
ENSG00000115041	7870	-1.31581	-0.395956	4.82738	18.4107	1.78055e-05	0.000161563	KCNIP3	protein_coding	potassium voltage-gated channel interacting protein 3 [Source:HGNC Symbol;Acc:HGNC:15523]
ENSG00000104237	14779	3.69852	1.88695	-0.725556	18.401	1.78962e-05	0.000162303	RP1	protein_coding	RP1 axonemal microtubule associated [Source:HGNC Symbol;Acc:HGNC:10263]
ENSG00000172247	1664	-3.62976	-1.85987	-0.835098	18.3831	1.8065e-05	0.000163681	C1QTNF4	protein_coding	C1q and TNF related 4 [Source:HGNC Symbol;Acc:HGNC:14346]
ENSG00000196405	10621	-1.46911	-0.554942	4.04427	18.383	1.80667e-05	0.000163681	EVL	protein_coding	Enah/Vasp-like [Source:HGNC Symbol;Acc:HGNC:20234]
ENSG00000262873	935	5.92437	2.56666	-1.68996	18.3759	1.81333e-05	0.000164201		lncRNA	novel transcript
ENSG00000118418	1014	-1.54765	-0.630081	4.50467	18.3732	1.81595e-05	0.000164354	HMGN3	protein_coding	high mobility group nucleosomal binding domain 3 [Source:HGNC Symbol;Acc:HGNC:12312]
ENSG00000213928	3794	-1.73139	-0.791931	1.4532	18.3632	1.82554e-05	0.000165138	IRF9	protein_coding	interferon regulatory factor 9 [Source:HGNC Symbol;Acc:HGNC:6131]
ENSG00000141858	2263	1.29914	0.37756	5.54892	18.3556	1.8328e-05	0.00016571	SAMD1	protein_coding	sterile alpha motif domain containing 1 [Source:HGNC Symbol;Acc:HGNC:17958]
ENSG00000184743	7600	1.29226	0.3699	7.03069	18.326	1.86146e-05	0.000168161	ATL3	protein_coding	atlastin GTPase 3 [Source:HGNC Symbol;Acc:HGNC:24526]
ENSG00000275131	9026	1.37038	0.454577	5.11948	18.3257	1.86181e-05	0.000168161		transcribed_unprocessed_pseudogene	phosphodiesterase 4D interacting protein (PDE4DIP) pseudogene
ENSG00000244300	2283	-1.50946	-0.594032	2.45186	18.3158	1.8715e-05	0.00016895	GATA2-AS1	lncRNA	GATA2 antisense RNA 1 [Source:HGNC Symbol;Acc:HGNC:51108]
ENSG00000233927	2119	-1.48986	-0.575173	5.97464	18.3147	1.87255e-05	0.000168959	RPS28	protein_coding	ribosomal protein S28 [Source:HGNC Symbol;Acc:HGNC:10418]
ENSG00000169607	5219	1.27984	0.355966	5.7113	18.2988	1.88823e-05	0.000170287	CKAP2L	protein_coding	cytoskeleton associated protein 2 like [Source:HGNC Symbol;Acc:HGNC:26877]
ENSG00000124593	4479	-1.79177	-0.841386	1.78237	18.2952	1.89179e-05	0.000170509		protein_coding	novel protein
ENSG00000196476	1730	-1.60805	-0.685308	2.74446	18.2944	1.89261e-05	0.000170509	C20orf96	protein_coding	chromosome 20 open reading frame 96 [Source:HGNC Symbol;Acc:HGNC:16227]
ENSG00000111110	7063	-1.99086	-0.993393	1.31124	18.2897	1.89734e-05	0.000170847	PPM1H	protein_coding	protein phosphatase, Mg2+/Mn2+ dependent 1H [Source:HGNC Symbol;Acc:HGNC:18583]
ENSG00000198598	4003	1.49249	0.577722	3.14989	18.2875	1.89952e-05	0.000170957	MMP17	protein_coding	matrix metallopeptidase 17 [Source:HGNC Symbol;Acc:HGNC:7163]
ENSG00000125089	10593	-1.29307	-0.370805	4.80739	18.2737	1.91335e-05	0.000172027	SH3TC1	protein_coding	SH3 domain and tetratricopeptide repeats 1 [Source:HGNC Symbol;Acc:HGNC:26009]
ENSG00000258086	546	2.423	1.2768	-0.284849	18.2746	1.91243e-05	0.000172027		lncRNA	novel transcript, antisense to ZNF385A, GPR84, ITGA5 and GTSF1
ENSG00000168016	12174	-1.50038	-0.585331	3.92603	18.2625	1.92459e-05	0.00017295	TRANK1	protein_coding	tetratricopeptide repeat and ankyrin repeat containing 1 [Source:HGNC Symbol;Acc:HGNC:29011]
ENSG00000263155	2561	3.54808	1.82704	-0.714281	18.257	1.9302e-05	0.000173365	MYZAP	protein_coding	myocardial zonula adherens protein [Source:HGNC Symbol;Acc:HGNC:43444]
ENSG00000159403	5672	-1.39902	-0.484422	7.04443	18.2097	1.9787e-05	0.000177631	C1R	protein_coding	complement C1r [Source:HGNC Symbol;Acc:HGNC:1246]
ENSG00000068079	1973	-1.39796	-0.483321	4.36099	18.1989	1.98995e-05	0.000178552	IFI35	protein_coding	interferon induced protein 35 [Source:HGNC Symbol;Acc:HGNC:5399]
ENSG00000253406	4533	3.98212	1.99354	-1.06444	18.1398	2.05267e-05	0.000184086		lncRNA	novel transcript, antisense to ABLIM3
ENSG00000166803	3734	-1.41521	-0.50102	3.75632	18.1219	2.0721e-05	0.000185734	PCLAF	protein_coding	PCNA clamp associated factor [Source:HGNC Symbol;Acc:HGNC:28961]
ENSG00000096093	22736	-1.37174	-0.45601	4.60078	18.0999	2.09609e-05	0.000187789	EFHC1	protein_coding	EF-hand domain containing 1 [Source:HGNC Symbol;Acc:HGNC:16406]
ENSG00000149582	5529	-1.5071	-0.591779	3.2365	18.0873	2.11006e-05	0.000188946	TMEM25	protein_coding	transmembrane protein 25 [Source:HGNC Symbol;Acc:HGNC:25890]
ENSG00000147862	12765	1.51924	0.603352	4.6312	18.0836	2.11418e-05	0.000189219	NFIB	protein_coding	nuclear factor I B [Source:HGNC Symbol;Acc:HGNC:7785]
ENSG00000116641	24872	1.34872	0.431588	6.13789	18.0792	2.11906e-05	0.00018956	DOCK7	protein_coding	dedicator of cytokinesis 7 [Source:HGNC Symbol;Acc:HGNC:19190]
ENSG00000136111	6658	-1.40781	-0.493455	4.91933	18.0561	2.14487e-05	0.000191771	TBC1D4	protein_coding	TBC1 domain family member 4 [Source:HGNC Symbol;Acc:HGNC:19165]
ENSG00000165006	2772	1.26844	0.34305	5.92975	18.0516	2.15002e-05	0.000192135	UBAP1	protein_coding	ubiquitin associated protein 1 [Source:HGNC Symbol;Acc:HGNC:12461]
ENSG00000163545	3441	1.50326	0.588098	2.39481	18.0362	2.16739e-05	0.00019359	NUAK2	protein_coding	NUAK family kinase 2 [Source:HGNC Symbol;Acc:HGNC:29558]
ENSG00000105971	6926	1.26615	0.340446	5.8824	18.0339	2.1701e-05	0.000193734	CAV2	protein_coding	caveolin 2 [Source:HGNC Symbol;Acc:HGNC:1528]
ENSG00000212916	3516	-2.98544	-1.57794	-0.717711	18.0283	2.17641e-05	0.000194199	MAP10	protein_coding	microtubule associated protein 10 [Source:HGNC Symbol;Acc:HGNC:29265]
ENSG00000162981	8384	-2.0391	-1.02793	0.873688	18	2.209e-05	0.000197008	LRATD1	protein_coding	LRAT domain containing 1 [Source:HGNC Symbol;Acc:HGNC:20743]
ENSG00000068745	5624	-1.38933	-0.474391	5.95277	17.9967	2.21285e-05	0.000197054	IP6K2	protein_coding	inositol hexakisphosphate kinase 2 [Source:HGNC Symbol;Acc:HGNC:17313]
ENSG00000124875	2183	1.83296	0.874177	2.26517	17.9968	2.21277e-05	0.000197054	CXCL6	protein_coding	C-X-C motif chemokine ligand 6 [Source:HGNC Symbol;Acc:HGNC:10643]
ENSG00000170085	5536	1.4361	0.522155	3.22027	17.9985	2.21082e-05	0.000197054	SIMC1	protein_coding	SUMO interacting motifs containing 1 [Source:HGNC Symbol;Acc:HGNC:24779]
ENSG00000176058	5281	1.37121	0.455447	4.73662	17.989	2.2219e-05	0.00019776	TPRN	protein_coding	taperin [Source:HGNC Symbol;Acc:HGNC:26894]
ENSG00000145147	9712	1.39192	0.477072	6.51315	17.9795	2.23292e-05	0.000198641	SLIT2	protein_coding	slit guidance ligand 2 [Source:HGNC Symbol;Acc:HGNC:11086]
ENSG00000123143	4606	1.4169	0.502737	6.92329	17.9745	2.23888e-05	0.000199072	PKN1	protein_coding	protein kinase N1 [Source:HGNC Symbol;Acc:HGNC:9405]
ENSG00000198721	4579	1.29725	0.37546	5.72449	17.9676	2.24699e-05	0.000199692	ECI2	protein_coding	enoyl-CoA delta isomerase 2 [Source:HGNC Symbol;Acc:HGNC:14601]
ENSG00000106608	7830	1.29067	0.368116	5.60317	17.9657	2.24923e-05	0.000199791	URGCP	protein_coding	upregulator of cell proliferation [Source:HGNC Symbol;Acc:HGNC:30890]
ENSG00000205220	1853	-1.45639	-0.542395	2.97614	17.9599	2.25611e-05	0.000200302	PSMB10	protein_coding	proteasome 20S subunit beta 10 [Source:HGNC Symbol;Acc:HGNC:9538]
ENSG00000123908	15833	1.34909	0.431991	7.13309	17.9506	2.26716e-05	0.000201182	AGO2	protein_coding	argonaute RISC catalytic component 2 [Source:HGNC Symbol;Acc:HGNC:3263]
ENSG00000163462	4533	-1.66808	-0.738188	2.60772	17.9452	2.27359e-05	0.000201652	TRIM46	protein_coding	tripartite motif containing 46 [Source:HGNC Symbol;Acc:HGNC:19019]
ENSG00000188483	2711	-1.35775	-0.44122	5.23426	17.9406	2.27904e-05	0.000202033	IER5L	protein_coding	immediate early response 5 like [Source:HGNC Symbol;Acc:HGNC:23679]
ENSG00000101680	15872	1.39465	0.4799	6.2882	17.9385	2.28165e-05	0.000202164	LAMA1	protein_coding	laminin subunit alpha 1 [Source:HGNC Symbol;Acc:HGNC:6481]
[truncated: 15,713 more rows]
